# Supplementary material for: snRNAs from Radical Prostatectomy Specimens Have the Potential to Serve as Prognostic Factors for Clinical Recurrence after Biochemical Recurrence in Patients with High-Risk Prostate Cancer
Source: Cancers (Basel). 2024 May 1;16(9):1757. doi: 10.3390/cancers16091757 (PMC11083327; doi:10.3390/cancers16091757)
Supplement: Supplementary file 1 [file cancers-16-01757-s001.zip]

Archive with 3 entries (3 files):
- Suppl Table S1 R1 ver1.pdf
- Suppl Table S2 R1 ver5.xlsx
- Suppl Table S3 R1 ver3.pdf
