# Supplementary material for: snRNAs from Radical Prostatectomy Specimens Have the Potential to Serve as Prognostic Factors for Clinical Recurrence after Biochemical Recurrence in Patients with High-Risk Prostate Cancer
Source: Cancers (Basel). 2024 May 1;16(9):1757. doi: 10.3390/cancers16091757 (PMC11083327; doi:10.3390/cancers16091757)
Supplement: Supplementary file 1 [file cancers-16-01757-s001.zip › Suppl Table S2 R1 ver5.xlsx]

## Sheet: Gene analysis
Supplementary Table S2 (gene analysis). Genes detected by RNA-seq of the FFPE RP samples from patients with HRPC who developed CR after post-RP BCR.
†: Transcripts per million (TPM) represents the relative abundance of a transcript among a population of sequenced transcripts Abbreviation: BCR, biochemical recurrence; CR, clinical recurrence; FFPE, formalin-fixed paraffin-embedded; HRPC, high-risk prostate cancer; IG, immunoglobulin; lncRNA, long non cording RNA; miRNA, microRNA; miscRNA, miscellaneous RNA; RP, radical prostatectomy; rRNA, rib…
Gene ID	Gene Symbol	Gene Type	TPM, no (%) †
ENSG00000251562	MALAT1	lncRNA	35265.9	0.0352659
ENSG00000276168	RN7SL1	misc_RNA	9968.73	0.00996873
ENSG00000202538	RNU4-2	snRNA	9476.22	0.00947622
ENSG00000142515	KLK3	protein_coding	6448.21	0.00644821
ENSG00000198695	MT-ND6	protein_coding	6274.16	0.00627416
ENSG00000200488	RN7SKP203	misc_RNA	6039.12	0.00603912
ENSG00000198886	MT-ND4	protein_coding	5699.75	0.00569975
ENSG00000198727	MT-CYB	protein_coding	4566.37	0.00456637
ENSG00000198899	MT-ATP6	protein_coding	4407.91	0.00440791
ENSG00000198938	MT-CO3	protein_coding	4093.87	0.00409387
ENSG00000198804	MT-CO1	protein_coding	4015.77	0.00401577
ENSG00000245532	NEAT1	lncRNA	3728.91	0.00372891
ENSG00000206652	RNU1-1	snRNA	3678.69	0.00367869
ENSG00000200087	SNORA73B	snoRNA	3582.89	0.00358289
ENSG00000198786	MT-ND5	protein_coding	3456.65	0.00345665
ENSG00000167751	KLK2	protein_coding	3347.99	0.00334799
ENSG00000198840	MT-ND3	protein_coding	3297.21	0.00329721
ENSG00000198712	MT-CO2	protein_coding	2767.5	0.0027675
ENSG00000198888	MT-ND1	protein_coding	2565.87	0.00256587
ENSG00000198763	MT-ND2	protein_coding	2430.43	0.00243043
ENSG00000278771	RN7SL3	misc_RNA	2237.58	0.00223758
ENSG00000201098	RNY1	misc_RNA	2057.43	0.00205743
ENSG00000200795	RNU4-1	snRNA	1954.33	0.00195433
ENSG00000212907	MT-ND4L	protein_coding	1727.53	0.00172753
ENSG00000228253	MT-ATP8	protein_coding	1707.87	0.00170787
ENSG00000238741	SCARNA7	scaRNA	1650.45	0.00165045
ENSG00000265735	RN7SL5P	misc_RNA	1612.58	0.00161258
ENSG00000273149	-	lncRNA	1602.53	0.00160253
ENSG00000207005	RNU1-2	snRNA	1523.21	0.00152321
ENSG00000277918	RNVU1-28	snRNA	1519.39	0.00151939
ENSG00000204389	HSPA1A	protein_coding	1454.14	0.00145414
ENSG00000110092	CCND1	protein_coding	1453.53	0.00145353
ENSG00000272114	-	lncRNA	1400.1	0.0014001
ENSG00000158715	SLC45A3	protein_coding	1308.63	0.00130863
ENSG00000204388	HSPA1B	protein_coding	1283.23	0.00128323
ENSG00000221792	MIR1282	miRNA	1277.79	0.00127779
ENSG00000267458	-	lncRNA	1238.19	0.00123819
ENSG00000266019	MIR3609	miRNA	1232.54	0.00123254
ENSG00000200156	RNU5B-1	snRNA	1122.44	0.00112244
ENSG00000263740	RN7SL4P	misc_RNA	1083.82	0.00108382
ENSG00000248527	MTATP6P1	unprocessed_pseudogene	1022.24	0.00102224
ENSG00000080824	HSP90AA1	protein_coding	1017.93	0.00101793
ENSG00000207389	RNU1-4	snRNA	983.459	0.000983459
ENSG00000202058	RN7SKP80	misc_RNA	951.859	0.000951859
ENSG00000256364	-	lncRNA	925.938	0.000925938
ENSG00000112306	RPS12	protein_coding	909.404	0.000909404
ENSG00000286037	-	lncRNA	903.245	0.000903245
ENSG00000200312	RN7SKP255	misc_RNA	878.882	0.000878882
ENSG00000167034	NKX3-1	protein_coding	873.268	0.000873268
ENSG00000096384	HSP90AB1	protein_coding	856.698	0.000856698
ENSG00000262831	-	lncRNA	841.356	0.000841356
ENSG00000206585	RNVU1-7	snRNA	838.409	0.000838409
ENSG00000163110	PDLIM5	protein_coding	795.966	0.000795966
ENSG00000014257	ACP3	protein_coding	795.282	0.000795282
ENSG00000289136	-	lncRNA	788.261	0.000788261
ENSG00000087086	FTL	protein_coding	761.012	0.000761012
ENSG00000252010	SCARNA5	scaRNA	743.454	0.000743454
ENSG00000117525	F3	protein_coding	733.306	0.000733306
ENSG00000206737	RNVU1-18	snRNA	717.667	0.000717667
ENSG00000269968	-	lncRNA	692.124	0.000692124
ENSG00000223374	-	lncRNA	682.099	0.000682099
ENSG00000167658	EEF2	protein_coding	658.59	0.00065859
ENSG00000157214	STEAP2	protein_coding	647.742	0.000647742
ENSG00000102172	SMS	protein_coding	647.121	0.000647121
ENSG00000175130	MARCKSL1	protein_coding	636.229	0.000636229
ENSG00000100201	DDX17	protein_coding	635.83	0.00063583
ENSG00000202354	RNY3	misc_RNA	629.611	0.000629611
ENSG00000201428	RN7SKP71	misc_RNA	624.339	0.000624339
ENSG00000208772	SNORD94	snoRNA	622.732	0.000622732
ENSG00000270722	RNVU1-31	snRNA	622.064	0.000622064
ENSG00000210082	MT-RNR2	Mt_rRNA	620.955	0.000620955
ENSG00000184012	TMPRSS2	protein_coding	619.917	0.000619917
ENSG00000199568	RNU5A-1	snRNA	616.088	0.000616088
ENSG00000286171	-	lncRNA	615.915	0.000615915
ENSG00000156508	EEF1A1	protein_coding	613.048	0.000613048
ENSG00000176788	BASP1	protein_coding	611	0.000611
ENSG00000248774	-	lncRNA	586.4	0.0005864
ENSG00000251987	SNORD63	snoRNA	575.456	0.000575456
ENSG00000200879	SNORD14E	snoRNA	575.251	0.000575251
ENSG00000288667	-	lncRNA	565.206	0.000565206
ENSG00000211459	MT-RNR1	Mt_rRNA	557.049	0.000557049
ENSG00000252316	RNY4	misc_RNA	553.32	0.00055332
ENSG00000265135	MIR5687	miRNA	541.179	0.000541179
ENSG00000263934	SNORD3A	snoRNA	531.785	0.000531785
ENSG00000259948	-	processed_pseudogene	524.736	0.000524736
ENSG00000258092	-	lncRNA	514.595	0.000514595
ENSG00000272418	-	lncRNA	513.224	0.000513224
ENSG00000089220	PEBP1	protein_coding	495.636	0.000495636
ENSG00000258430	-	lncRNA	492.596	0.000492596
ENSG00000197746	PSAP	protein_coding	491.731	0.000491731
ENSG00000196205	EEF1A1P5	processed_pseudogene	489.575	0.000489575
ENSG00000252835	SCARNA21	scaRNA	486.899	0.000486899
ENSG00000265972	TXNIP	protein_coding	484.766	0.000484766
ENSG00000141424	SLC39A6	protein_coding	484.217	0.000484217
ENSG00000201793	RN7SKP9	misc_RNA	481.331	0.000481331
ENSG00000069275	NUCKS1	protein_coding	472.974	0.000472974
ENSG00000137154	RPS6	protein_coding	470.246	0.000470246
ENSG00000110958	PTGES3	protein_coding	462.81	0.00046281
ENSG00000144381	HSPD1	protein_coding	462.494	0.000462494
ENSG00000207650	MIR570	miRNA	462.197	0.000462197
ENSG00000099194	SCD	protein_coding	461.666	0.000461666
ENSG00000122566	HNRNPA2B1	protein_coding	460.741	0.000460741
ENSG00000100219	XBP1	protein_coding	449.959	0.000449959
ENSG00000267469	-	lncRNA	445.092	0.000445092
ENSG00000125257	ABCC4	protein_coding	442.304	0.000442304
ENSG00000113384	GOLPH3	protein_coding	437.421	0.000437421
ENSG00000124225	PMEPA1	protein_coding	435.795	0.000435795
ENSG00000210196	MT-TP	Mt_tRNA	434.536	0.000434536
ENSG00000122585	NPY	protein_coding	433.441	0.000433441
ENSG00000234459	-	lncRNA	432.741	0.000432741
ENSG00000130066	SAT1	protein_coding	431.066	0.000431066
ENSG00000067113	PLPP1	protein_coding	423.797	0.000423797
ENSG00000106537	TSPAN13	protein_coding	422.417	0.000422417
ENSG00000143384	MCL1	protein_coding	420.744	0.000420744
ENSG00000075624	ACTB	protein_coding	419.12	0.00041912
ENSG00000211689	TRGC1	TR_C_gene	416.859	0.000416859
ENSG00000233516	-	lncRNA	414.186	0.000414186
ENSG00000238554	RNU1-88P	snRNA	402.73	0.00040273
ENSG00000259357	-	lncRNA	400.049	0.000400049
ENSG00000129514	FOXA1	protein_coding	399.799	0.000399799
ENSG00000062716	VMP1	protein_coding	399.7	0.0003997
ENSG00000167332	OR51E2	protein_coding	399.537	0.000399537
ENSG00000201185	RNA5SP202	rRNA_pseudogene	395.925	0.000395925
ENSG00000158711	ELK4	protein_coding	395.27	0.00039527
ENSG00000184292	TACSTD2	protein_coding	393.203	0.000393203
ENSG00000142541	RPL13A	protein_coding	392.06	0.00039206
ENSG00000147604	RPL7	protein_coding	388.41	0.00038841
ENSG00000164938	TP53INP1	protein_coding	387.771	0.000387771
ENSG00000139644	TMBIM6	protein_coding	387.029	0.000387029
ENSG00000211688	TRGJP2	TR_J_gene	386.903	0.000386903
ENSG00000138814	PPP3CA	protein_coding	384.951	0.000384951
ENSG00000169710	FASN	protein_coding	384.558	0.000384558
ENSG00000254422	-	lncRNA	383.135	0.000383135
ENSG00000213639	PPP1CB	protein_coding	378.924	0.000378924
ENSG00000166710	B2M	protein_coding	372.178	0.000372178
ENSG00000161016	RPL8	protein_coding	371.421	0.000371421
ENSG00000104852	SNRNP70	protein_coding	369.363	0.000369363
ENSG00000070756	PABPC1	protein_coding	368.513	0.000368513
ENSG00000288851	-	lncRNA	366.77	0.00036677
ENSG00000012660	ELOVL5	protein_coding	363.193	0.000363193
ENSG00000096006	CRISP3	protein_coding	362.89	0.00036289
ENSG00000259884	NR4A1AS	lncRNA	362.846	0.000362846
ENSG00000142937	RPS8	protein_coding	362.721	0.000362721
ENSG00000189060	H1-0	protein_coding	361.405	0.000361405
ENSG00000267576	-	lncRNA	356.514	0.000356514
ENSG00000197622	CDC42SE1	protein_coding	355.333	0.000355333
ENSG00000222345	SNORD19C	snoRNA	352.967	0.000352967
ENSG00000170345	FOS	protein_coding	352.298	0.000352298
ENSG00000273179	-	lncRNA	352.254	0.000352254
ENSG00000159335	PTMS	protein_coding	350.959	0.000350959
ENSG00000231500	RPS18	protein_coding	350.493	0.000350493
ENSG00000115758	ODC1	protein_coding	349.986	0.000349986
ENSG00000266341	-	lncRNA	349.142	0.000349142
ENSG00000283498	MIR1244-2	miRNA	348.155	0.000348155
ENSG00000111640	GAPDH	protein_coding	347.009	0.000347009
ENSG00000258414	-	lncRNA	343.736	0.000343736
ENSG00000170348	TMED10	protein_coding	343.462	0.000343462
ENSG00000143878	RHOB	protein_coding	343.174	0.000343174
ENSG00000120129	DUSP1	protein_coding	340.39	0.00034039
ENSG00000135052	GOLM1	protein_coding	339.092	0.000339092
ENSG00000267396	-	lncRNA	338.528	0.000338528
ENSG00000230953	-	processed_pseudogene	335.775	0.000335775
ENSG00000198755	RPL10A	protein_coding	335.288	0.000335288
ENSG00000086205	FOLH1	protein_coding	334.519	0.000334519
ENSG00000142534	RPS11	protein_coding	333.739	0.000333739
ENSG00000120738	EGR1	protein_coding	332.292	0.000332292
ENSG00000179218	CALR	protein_coding	331.3	0.0003313
ENSG00000077147	TM9SF3	protein_coding	330.025	0.000330025
ENSG00000184009	ACTG1	protein_coding	329.862	0.000329862
ENSG00000200953	Y_RNA	misc_RNA	327.718	0.000327718
ENSG00000239039	SNORD13	snoRNA	326.609	0.000326609
ENSG00000133112	TPT1	protein_coding	326.138	0.000326138
ENSG00000207475	SNORA80E	snoRNA	325.355	0.000325355
ENSG00000128016	ZFP36	protein_coding	324.831	0.000324831
ENSG00000210107	MT-TQ	Mt_tRNA	323.501	0.000323501
ENSG00000255252	-	lncRNA	321.209	0.000321209
ENSG00000251791	SCARNA6	scaRNA	319.303	0.000319303
ENSG00000109971	HSPA8	protein_coding	318.939	0.000318939
ENSG00000120694	HSPH1	protein_coding	318.866	0.000318866
ENSG00000210194	MT-TE	Mt_tRNA	317.29	0.00031729
ENSG00000140526	ABHD2	protein_coding	317.17	0.00031717
ENSG00000242899	RPL7P16	processed_pseudogene	316.899	0.000316899
ENSG00000063046	EIF4B	protein_coding	316.701	0.000316701
ENSG00000167615	LENG8	protein_coding	309.965	0.000309965
ENSG00000169100	SLC25A6	protein_coding	309.72	0.00030972
ENSG00000110917	MLEC	protein_coding	309.434	0.000309434
ENSG00000164924	YWHAZ	protein_coding	307.511	0.000307511
ENSG00000201778	Y_RNA	misc_RNA	306.637	0.000306637
ENSG00000159674	SPON2	protein_coding	305.729	0.000305729
ENSG00000086598	TMED2	protein_coding	305.644	0.000305644
ENSG00000269292	-	lncRNA	305.308	0.000305308
ENSG00000260032	NORAD	lncRNA	304.592	0.000304592
ENSG00000201998	SNORA23	snoRNA	304.407	0.000304407
ENSG00000212283	SNORD89	snoRNA	302.548	0.000302548
ENSG00000177565	TBL1XR1	protein_coding	301.858	0.000301858
ENSG00000118181	RPS25	protein_coding	301.51	0.00030151
ENSG00000140403	DNAJA4	protein_coding	297.688	0.000297688
ENSG00000169045	HNRNPH1	protein_coding	295.859	0.000295859
ENSG00000159388	BTG2	protein_coding	294.727	0.000294727
ENSG00000271916	-	lncRNA	291.488	0.000291488
ENSG00000123358	NR4A1	protein_coding	291.196	0.000291196
ENSG00000252498	RNU6-1016P	snRNA	291.148	0.000291148
ENSG00000238711	RNY4P25	misc_RNA	289.351	0.000289351
ENSG00000135111	TBX3	protein_coding	289.064	0.000289064
ENSG00000267743	-	lncRNA	288.152	0.000288152
ENSG00000168906	MAT2A	protein_coding	288.14	0.00028814
ENSG00000116560	SFPQ	protein_coding	288.015	0.000288015
ENSG00000265401	-	lncRNA	287.152	0.000287152
ENSG00000259352	-	lncRNA	286.806	0.000286806
ENSG00000232220	-	lncRNA	286.637	0.000286637
ENSG00000115414	FN1	protein_coding	286.366	0.000286366
ENSG00000201343	Y_RNA	misc_RNA	285.597	0.000285597
ENSG00000288899	-	lncRNA	285.57	0.00028557
ENSG00000135535	CD164	protein_coding	284.436	0.000284436
ENSG00000118816	CCNI	protein_coding	281.96	0.00028196
ENSG00000104419	NDRG1	protein_coding	281.189	0.000281189
ENSG00000289071	-	lncRNA	278.06	0.00027806
ENSG00000167653	PSCA	protein_coding	277.218	0.000277218
ENSG00000084234	APLP2	protein_coding	275.774	0.000275774
ENSG00000212493	SNORD19	snoRNA	274.775	0.000274775
ENSG00000235298	-	lncRNA	272.839	0.000272839
ENSG00000120742	SERP1	protein_coding	271.389	0.000271389
ENSG00000169714	CNBP	protein_coding	268.795	0.000268795
ENSG00000258424	-	lncRNA	266.429	0.000266429
ENSG00000164647	STEAP1	protein_coding	266.223	0.000266223
ENSG00000134287	ARF3	protein_coding	265.31	0.00026531
ENSG00000184254	ALDH1A3	protein_coding	265.083	0.000265083
ENSG00000115541	HSPE1	protein_coding	263.159	0.000263159
ENSG00000100650	SRSF5	protein_coding	262.33	0.00026233
ENSG00000196167	COLCA1	lncRNA	261.309	0.000261309
ENSG00000100316	RPL3	protein_coding	259.679	0.000259679
ENSG00000206762	RNU6-418P	snRNA	258.841	0.000258841
ENSG00000136240	KDELR2	protein_coding	257.891	0.000257891
ENSG00000229152	ANKRD10-IT1	lncRNA	257.644	0.000257644
ENSG00000156976	EIF4A2	protein_coding	256.499	0.000256499
ENSG00000197958	RPL12	protein_coding	256.275	0.000256275
ENSG00000237550	-	transcribed_processed_pseudogene	256.074	0.000256074
ENSG00000086061	DNAJA1	protein_coding	255.374	0.000255374
ENSG00000034510	TMSB10	protein_coding	255.112	0.000255112
ENSG00000127022	CANX	protein_coding	254.793	0.000254793
ENSG00000168374	ARF4	protein_coding	254.511	0.000254511
ENSG00000138071	ACTR2	protein_coding	253.724	0.000253724
ENSG00000124942	AHNAK	protein_coding	253.261	0.000253261
ENSG00000109586	GALNT7	protein_coding	252.795	0.000252795
ENSG00000135373	EHF	protein_coding	251.932	0.000251932
ENSG00000242407	-	lncRNA	251.836	0.000251836
ENSG00000270640	-	lncRNA	251.718	0.000251718
ENSG00000167996	FTH1	protein_coding	251.48	0.00025148
ENSG00000279883	-	TEC	251.022	0.000251022
ENSG00000049759	NEDD4L	protein_coding	250.956	0.000250956
ENSG00000280320	-	TEC	249.723	0.000249723
ENSG00000143612	C1orf43	protein_coding	247.533	0.000247533
ENSG00000132002	DNAJB1	protein_coding	247.37	0.00024737
ENSG00000263585	-	lncRNA	246.902	0.000246902
ENSG00000147162	OGT	protein_coding	245.776	0.000245776
ENSG00000254680	-	lncRNA	244.156	0.000244156
ENSG00000229413	-	processed_pseudogene	244.045	0.000244045
ENSG00000198380	GFPT1	protein_coding	243.663	0.000243663
ENSG00000174748	RPL15	protein_coding	242.469	0.000242469
ENSG00000279541	-	TEC	242.168	0.000242168
ENSG00000221676	RNU6ATAC	snRNA	241.557	0.000241557
ENSG00000117335	CD46	protein_coding	239.486	0.000239486
ENSG00000239899	RN7SL674P	misc_RNA	239.214	0.000239214
ENSG00000104154	SLC30A4	protein_coding	239.183	0.000239183
ENSG00000274326	-	misc_RNA	239.161	0.000239161
ENSG00000261216	-	lncRNA	237.737	0.000237737
ENSG00000112715	VEGFA	protein_coding	237.437	0.000237437
ENSG00000267512	-	lncRNA	236.829	0.000236829
ENSG00000108953	YWHAE	protein_coding	236.828	0.000236828
ENSG00000207088	SNORA7B	snoRNA	236.76	0.00023676
ENSG00000264229	RNU4ATAC	snRNA	236.739	0.000236739
ENSG00000115461	IGFBP5	protein_coding	235.074	0.000235074
ENSG00000143797	MBOAT2	protein_coding	234.599	0.000234599
ENSG00000200959	SNORA74A	snoRNA	232.271	0.000232271
ENSG00000173334	TRIB1	protein_coding	231.809	0.000231809
ENSG00000124767	GLO1	protein_coding	231.525	0.000231525
ENSG00000232573	RPL3P4	processed_pseudogene	231.278	0.000231278
ENSG00000148303	RPL7A	protein_coding	230.542	0.000230542
ENSG00000064393	HIPK2	protein_coding	230.014	0.000230014
ENSG00000134308	YWHAQ	protein_coding	229.694	0.000229694
ENSG00000170027	YWHAG	protein_coding	229.447	0.000229447
ENSG00000179010	MRFAP1	protein_coding	228.975	0.000228975
ENSG00000072042	RDH11	protein_coding	227.582	0.000227582
ENSG00000244398	-	processed_pseudogene	227.094	0.000227094
ENSG00000289404	-	lncRNA	227.011	0.000227011
ENSG00000165527	ARF6	protein_coding	226.47	0.00022647
ENSG00000122406	RPL5	protein_coding	226.168	0.000226168
ENSG00000231480	SNRPGP13	processed_pseudogene	225.289	0.000225289
ENSG00000138696	BMPR1B	protein_coding	225.276	0.000225276
ENSG00000273768	RNVU1-29	snRNA	224.725	0.000224725
ENSG00000165119	HNRNPK	protein_coding	223.859	0.000223859
ENSG00000105438	KDELR1	protein_coding	223.775	0.000223775
ENSG00000213384	EIF4E2P1	processed_pseudogene	223.559	0.000223559
ENSG00000105514	RAB3D	protein_coding	223.222	0.000223222
ENSG00000196353	CPNE4	protein_coding	223.147	0.000223147
ENSG00000100632	ERH	protein_coding	222.455	0.000222455
ENSG00000068697	LAPTM4A	protein_coding	222.29	0.00022229
ENSG00000245970	-	lncRNA	221.375	0.000221375
ENSG00000112308	C6orf62	protein_coding	221.292	0.000221292
ENSG00000239119	RNU7-119P	snRNA	220.533	0.000220533
ENSG00000240342	RPS2P5	processed_pseudogene	219.853	0.000219853
ENSG00000210151	MT-TS1	Mt_tRNA	218.482	0.000218482
ENSG00000252645	RNU7-111P	snRNA	218.134	0.000218134
ENSG00000204385	SLC44A4	protein_coding	216.699	0.000216699
ENSG00000133872	SARAF	protein_coding	216.511	0.000216511
ENSG00000252577	SCARNA20	scaRNA	215.445	0.000215445
ENSG00000227097	RPS28P7	processed_pseudogene	215.094	0.000215094
ENSG00000142676	RPL11	protein_coding	214.761	0.000214761
ENSG00000254999	BRK1	protein_coding	214.345	0.000214345
ENSG00000143420	ENSA	protein_coding	214.262	0.000214262
ENSG00000257181	-	lncRNA	213.551	0.000213551
ENSG00000207606	MIR554	miRNA	213.013	0.000213013
ENSG00000167749	KLK4	protein_coding	212.973	0.000212973
ENSG00000212402	SNORA74B	snoRNA	212.933	0.000212933
ENSG00000067560	RHOA	protein_coding	212.869	0.000212869
ENSG00000116574	RHOU	protein_coding	212.674	0.000212674
ENSG00000289118	-	lncRNA	211.959	0.000211959
ENSG00000263986	-	lncRNA	211.605	0.000211605
ENSG00000130741	EIF2S3	protein_coding	211.065	0.000211065
ENSG00000274210	RNVU1-27	snRNA	210.073	0.000210073
ENSG00000110955	ATP5F1B	protein_coding	209.492	0.000209492
ENSG00000187514	PTMA	protein_coding	209.491	0.000209491
ENSG00000196586	MYO6	protein_coding	208.428	0.000208428
ENSG00000241217	RN7SL809P	misc_RNA	208.254	0.000208254
ENSG00000287608	-	lncRNA	208.025	0.000208025
ENSG00000236942	-	processed_pseudogene	208.01	0.00020801
ENSG00000039068	CDH1	protein_coding	207.527	0.000207527
ENSG00000262413	-	lncRNA	207.274	0.000207274
ENSG00000088448	ANKRD10	protein_coding	206.349	0.000206349
ENSG00000123562	MORF4L2	protein_coding	205.868	0.000205868
ENSG00000180573	H2AC6	protein_coding	205.215	0.000205215
ENSG00000214485	RPL7P1	processed_pseudogene	205.191	0.000205191
ENSG00000092199	HNRNPC	protein_coding	204.091	0.000204091
ENSG00000127954	STEAP4	protein_coding	203.828	0.000203828
ENSG00000125534	PPDPF	protein_coding	202.65	0.00020265
ENSG00000259398	-	lncRNA	202.374	0.000202374
ENSG00000255114	-	lncRNA	200.959	0.000200959
ENSG00000105193	RPS16	protein_coding	200.344	0.000200344
ENSG00000170315	UBB	protein_coding	200.316	0.000200316
ENSG00000110321	EIF4G2	protein_coding	199.811	0.000199811
ENSG00000051108	HERPUD1	protein_coding	199.673	0.000199673
ENSG00000260570	-	lncRNA	199.229	0.000199229
ENSG00000275011	ALOXE3P1	unprocessed_pseudogene	199.163	0.000199163
ENSG00000178719	GRINA	protein_coding	199.071	0.000199071
ENSG00000198034	RPS4X	protein_coding	198.991	0.000198991
ENSG00000167978	SRRM2	protein_coding	198.844	0.000198844
ENSG00000266412	NCOA4	protein_coding	198.673	0.000198673
ENSG00000184678	H2BC21	protein_coding	198.626	0.000198626
ENSG00000267615	-	lncRNA	198.384	0.000198384
ENSG00000141232	TOB1	protein_coding	197.817	0.000197817
ENSG00000140988	RPS2	protein_coding	197.771	0.000197771
ENSG00000123505	AMD1	protein_coding	197.442	0.000197442
ENSG00000076554	TPD52	protein_coding	197.409	0.000197409
ENSG00000113140	SPARC	protein_coding	197.324	0.000197324
ENSG00000152558	TMEM123	protein_coding	196.473	0.000196473
ENSG00000221771	MIR1205	miRNA	196.472	0.000196472
ENSG00000201944	SNORA72	snoRNA	196.432	0.000196432
ENSG00000179195	ZNF664	protein_coding	196.29	0.00019629
ENSG00000279559	-	TEC	196.173	0.000196173
ENSG00000207233	SNORA37	snoRNA	195.871	0.000195871
ENSG00000206633	SNORA80B	snoRNA	194.53	0.00019453
ENSG00000182492	BGN	protein_coding	193.909	0.000193909
ENSG00000229117	RPL41	protein_coding	192.938	0.000192938
ENSG00000147676	MAL2	protein_coding	192.707	0.000192707
ENSG00000017260	ATP2C1	protein_coding	192.275	0.000192275
ENSG00000111897	SERINC1	protein_coding	191.915	0.000191915
ENSG00000170144	HNRNPA3	protein_coding	191.869	0.000191869
ENSG00000084733	RAB10	protein_coding	191.784	0.000191784
ENSG00000212232	SNORD17	snoRNA	191.593	0.000191593
ENSG00000186468	RPS23	protein_coding	191.069	0.000191069
ENSG00000168385	SEPTIN2	protein_coding	190.766	0.000190766
ENSG00000211592	IGKC	IG_C_gene	190.555	0.000190555
ENSG00000176868	-	lncRNA	190.365	0.000190365
ENSG00000177606	JUN	protein_coding	190.262	0.000190262
ENSG00000105887	MTPN	protein_coding	188.878	0.000188878
ENSG00000159147	DONSON	protein_coding	188.795	0.000188795
ENSG00000254452	-	lncRNA	187.536	0.000187536
ENSG00000134884	ARGLU1	protein_coding	187.322	0.000187322
ENSG00000185641	-	processed_pseudogene	187.135	0.000187135
ENSG00000180785	OR51E1	protein_coding	186.977	0.000186977
ENSG00000100380	ST13	protein_coding	186.659	0.000186659
ENSG00000257386	-	lncRNA	186.461	0.000186461
ENSG00000152518	ZFP36L2	protein_coding	186.351	0.000186351
ENSG00000089157	RPLP0	protein_coding	186.063	0.000186063
ENSG00000224121	ATG12P2	processed_pseudogene	186.045	0.000186045
ENSG00000163430	FSTL1	protein_coding	185.969	0.000185969
ENSG00000004478	FKBP4	protein_coding	185.666	0.000185666
ENSG00000156482	RPL30	protein_coding	184.643	0.000184643
ENSG00000119335	SET	protein_coding	184.537	0.000184537
ENSG00000155096	AZIN1	protein_coding	183.74	0.00018374
ENSG00000252759	Y_RNA	misc_RNA	183.513	0.000183513
ENSG00000143933	CALM2	protein_coding	183.055	0.000183055
ENSG00000139239	RPL14P1	processed_pseudogene	182.686	0.000182686
ENSG00000159184	HOXB13	protein_coding	182.208	0.000182208
ENSG00000238317	SNORD11	snoRNA	181.282	0.000181282
ENSG00000153179	RASSF3	protein_coding	180.556	0.000180556
ENSG00000169813	HNRNPF	protein_coding	180.491	0.000180491
ENSG00000124193	SRSF6	protein_coding	180.121	0.000180121
ENSG00000263427	-	lncRNA	179.615	0.000179615
ENSG00000145425	RPS3A	protein_coding	178.636	0.000178636
ENSG00000099622	CIRBP	protein_coding	178.023	0.000178023
ENSG00000136238	RAC1	protein_coding	177.843	0.000177843
ENSG00000111110	PPM1H	protein_coding	176.438	0.000176438
ENSG00000278421	-	misc_RNA	176.376	0.000176376
ENSG00000279232	-	lncRNA	176.222	0.000176222
ENSG00000240731	-	lncRNA	176.141	0.000176141
ENSG00000212525	RNA5SP212	rRNA_pseudogene	175.413	0.000175413
ENSG00000217527	RPS16P5	transcribed_processed_pseudogene	174.879	0.000174879
ENSG00000200742	Y_RNA	misc_RNA	174.371	0.000174371
ENSG00000058262	SEC61A1	protein_coding	174.248	0.000174248
ENSG00000274827	LINC01297	lncRNA	174.208	0.000174208
ENSG00000125868	DSTN	protein_coding	174.077	0.000174077
ENSG00000249885	ARHGEF38-IT1	lncRNA	173.935	0.000173935
ENSG00000130522	JUND	protein_coding	173.146	0.000173146
ENSG00000174444	RPL4	protein_coding	172.678	0.000172678
ENSG00000264572	MIR4296	miRNA	172.462	0.000172462
ENSG00000269972	-	lncRNA	172.105	0.000172105
ENSG00000185650	ZFP36L1	protein_coding	171.86	0.00017186
ENSG00000228474	OST4	protein_coding	171.531	0.000171531
ENSG00000168542	COL3A1	protein_coding	171.139	0.000171139
ENSG00000272574	-	lncRNA	170.653	0.000170653
ENSG00000210127	MT-TA	Mt_tRNA	170.335	0.000170335
ENSG00000109814	UGDH	protein_coding	170.265	0.000170265
ENSG00000271765	RN7SKP299	misc_RNA	170.062	0.000170062
ENSG00000135486	HNRNPA1	protein_coding	169.901	0.000169901
ENSG00000278540	ACACA	protein_coding	169.447	0.000169447
ENSG00000163682	RPL9	protein_coding	169.4	0.0001694
ENSG00000115648	MLPH	protein_coding	169.395	0.000169395
ENSG00000280623	PCAT14	lncRNA	169.357	0.000169357
ENSG00000283476	MIR1279	miRNA	169.136	0.000169136
ENSG00000095139	ARCN1	protein_coding	169.119	0.000169119
ENSG00000136068	FLNB	protein_coding	168.964	0.000168964
ENSG00000197674	OR51C1P	protein_coding	168.675	0.000168675
ENSG00000175582	RAB6A	protein_coding	168.673	0.000168673
ENSG00000234638	-	lncRNA	168.598	0.000168598
ENSG00000177600	RPLP2	protein_coding	168.24	0.00016824
ENSG00000116133	DHCR24	protein_coding	167.947	0.000167947
ENSG00000143742	SRP9	protein_coding	167.529	0.000167529
ENSG00000108821	COL1A1	protein_coding	167.465	0.000167465
ENSG00000089280	FUS	protein_coding	166.751	0.000166751
ENSG00000091542	ALKBH5	protein_coding	166.598	0.000166598
ENSG00000155660	PDIA4	protein_coding	165.705	0.000165705
ENSG00000277443	MARCKS	protein_coding	165.558	0.000165558
ENSG00000102804	TSC22D1	protein_coding	165.261	0.000165261
ENSG00000267165	CHMP1B-AS1	lncRNA	164.864	0.000164864
ENSG00000164300	SERINC5	protein_coding	164.455	0.000164455
ENSG00000264607	MIR3173	miRNA	164.437	0.000164437
ENSG00000108654	DDX5	protein_coding	164.306	0.000164306
ENSG00000240854	PSMC2P1	processed_pseudogene	164.292	0.000164292
ENSG00000054118	THRAP3	protein_coding	164.194	0.000164194
ENSG00000253088	Y_RNA	misc_RNA	164.064	0.000164064
ENSG00000261063	-	lncRNA	163.914	0.000163914
ENSG00000200792	SNORA80A	snoRNA	163.569	0.000163569
ENSG00000112379	ARFGEF3	protein_coding	163.503	0.000163503
ENSG00000154447	SH3RF1	protein_coding	163.079	0.000163079
ENSG00000009307	CSDE1	protein_coding	163.005	0.000163005
ENSG00000008282	SYPL1	protein_coding	162.978	0.000162978
ENSG00000168066	SF1	protein_coding	162.307	0.000162307
ENSG00000170759	KIF5B	protein_coding	162.301	0.000162301
ENSG00000131779	PEX11B	protein_coding	162.206	0.000162206
ENSG00000147403	RPL10	protein_coding	162.177	0.000162177
ENSG00000212464	SNORA12	snoRNA	162.124	0.000162124
ENSG00000166743	ACSM1	protein_coding	162.117	0.000162117
ENSG00000104331	BPNT2	protein_coding	162	0.000162
ENSG00000143248	RGS5	protein_coding	161.95	0.00016195
ENSG00000256448	-	lncRNA	161.045	0.000161045
ENSG00000117143	UAP1	protein_coding	160.537	0.000160537
ENSG00000137818	RPLP1	protein_coding	160.394	0.000160394
ENSG00000110172	CHORDC1	protein_coding	159.929	0.000159929
ENSG00000111540	RAB5B	protein_coding	159.881	0.000159881
ENSG00000213626	LBH	protein_coding	159.748	0.000159748
ENSG00000211691	TRGJP	TR_J_gene	158.869	0.000158869
ENSG00000166681	BEX3	protein_coding	158.8	0.0001588
ENSG00000279322	-	TEC	158.665	0.000158665
ENSG00000013441	CLK1	protein_coding	158.5	0.0001585
ENSG00000220205	VAMP2	protein_coding	157.623	0.000157623
ENSG00000200913	SNORD46	snoRNA	157.525	0.000157525
ENSG00000150991	UBC	protein_coding	156.458	0.000156458
ENSG00000184897	H1-10	protein_coding	156.379	0.000156379
ENSG00000272770	-	lncRNA	155.953	0.000155953
ENSG00000279119	-	TEC	155.523	0.000155523
ENSG00000198563	DDX39B	protein_coding	155.26	0.00015526
ENSG00000151726	ACSL1	protein_coding	154.893	0.000154893
ENSG00000257342	-	lncRNA	154.853	0.000154853
ENSG00000265727	RN7SL648P	misc_RNA	154.819	0.000154819
ENSG00000135404	CD63	protein_coding	154.586	0.000154586
ENSG00000081154	PCNP	protein_coding	154.298	0.000154298
ENSG00000114391	RPL24	protein_coding	154.132	0.000154132
ENSG00000124766	SOX4	protein_coding	153.899	0.000153899
ENSG00000267682	-	lncRNA	153.873	0.000153873
ENSG00000134294	SLC38A2	protein_coding	153.755	0.000153755
ENSG00000257270	-	lncRNA	153.589	0.000153589
ENSG00000162520	SYNC	protein_coding	153.581	0.000153581
ENSG00000165929	TC2N	protein_coding	153.016	0.000153016
ENSG00000198625	MDM4	protein_coding	152.505	0.000152505
ENSG00000089009	RPL6	protein_coding	152.252	0.000152252
ENSG00000221296	MIR548T	miRNA	151.69	0.00015169
ENSG00000269987	-	lncRNA	151.608	0.000151608
ENSG00000232646	-	processed_pseudogene	151.32	0.00015132
ENSG00000244124	ATP1B3-AS1	lncRNA	151.171	0.000151171
ENSG00000008441	NFIX	protein_coding	151.131	0.000151131
ENSG00000067167	TRAM1	protein_coding	150.947	0.000150947
ENSG00000238829	RNU7-45P	snRNA	150.602	0.000150602
ENSG00000117472	TSPAN1	protein_coding	149.757	0.000149757
ENSG00000200665	RNU6-1188P	snRNA	149.605	0.000149605
ENSG00000116489	CAPZA1	protein_coding	149.535	0.000149535
ENSG00000109906	ZBTB16	protein_coding	149.242	0.000149242
ENSG00000109472	CPE	protein_coding	149.21	0.00014921
ENSG00000108518	PFN1	protein_coding	148.997	0.000148997
ENSG00000225630	MTND2P28	unprocessed_pseudogene	148.79	0.00014879
ENSG00000071537	SEL1L	protein_coding	148.766	0.000148766
ENSG00000152291	TGOLN2	protein_coding	148.723	0.000148723
ENSG00000106211	HSPB1	protein_coding	148.61	0.00014861
ENSG00000264364	DYNLL2	protein_coding	148.407	0.000148407
ENSG00000263639	MSMB	protein_coding	148.357	0.000148357
ENSG00000225937	PCA3	lncRNA	148.334	0.000148334
ENSG00000181163	NPM1	protein_coding	148.318	0.000148318
ENSG00000132475	H3-3B	protein_coding	147.896	0.000147896
ENSG00000128272	ATF4	protein_coding	147.867	0.000147867
ENSG00000143158	MPC2	protein_coding	147.62	0.00014762
ENSG00000099875	MKNK2	protein_coding	147.591	0.000147591
ENSG00000267598	-	lncRNA	147.424	0.000147424
ENSG00000091317	CMTM6	protein_coding	147.378	0.000147378
ENSG00000164548	TRA2A	protein_coding	147.101	0.000147101
ENSG00000212534	SNORD70	snoRNA	147.051	0.000147051
ENSG00000167757	KLK11	protein_coding	146.967	0.000146967
ENSG00000152102	FAM168B	protein_coding	146.826	0.000146826
ENSG00000177954	RPS27	protein_coding	146.778	0.000146778
ENSG00000167526	RPL13	protein_coding	146.587	0.000146587
ENSG00000205542	TMSB4X	protein_coding	146.398	0.000146398
ENSG00000285626	5S_rRNA	rRNA_pseudogene	146.172	0.000146172
ENSG00000237139	RPS26P41	processed_pseudogene	145.893	0.000145893
ENSG00000171302	CANT1	protein_coding	145.726	0.000145726
ENSG00000207175	RNU1-67P	snRNA	145.473	0.000145473
ENSG00000268205	-	lncRNA	145.297	0.000145297
ENSG00000152377	SPOCK1	protein_coding	145.049	0.000145049
ENSG00000265840	-	lncRNA	144.972	0.000144972
ENSG00000253054	RNU7-77P	snRNA	144.953	0.000144953
ENSG00000263756	-	lncRNA	144.8	0.0001448
ENSG00000207129	RNA5SP187	rRNA_pseudogene	144.594	0.000144594
ENSG00000171858	RPS21	protein_coding	144.533	0.000144533
ENSG00000146281	PM20D2	protein_coding	143.836	0.000143836
ENSG00000154122	ANKH	protein_coding	143.588	0.000143588
ENSG00000183864	TOB2	protein_coding	143.563	0.000143563
ENSG00000169564	PCBP1	protein_coding	143.544	0.000143544
ENSG00000173726	TOMM20	protein_coding	143.388	0.000143388
ENSG00000200882	RNU6-681P	snRNA	142.878	0.000142878
ENSG00000233913	RPL10P9	processed_pseudogene	142.877	0.000142877
ENSG00000251870	RNU2-69P	snRNA	142.749	0.000142749
ENSG00000141905	NFIC	protein_coding	142.661	0.000142661
ENSG00000286463	-	lncRNA	142.519	0.000142519
ENSG00000092841	MYL6	protein_coding	142.402	0.000142402
ENSG00000210144	MT-TY	Mt_tRNA	142.339	0.000142339
ENSG00000243679	-	processed_pseudogene	142.004	0.000142004
ENSG00000148248	SURF4	protein_coding	141.889	0.000141889
ENSG00000114850	SSR3	protein_coding	141.858	0.000141858
ENSG00000167747	C19orf48	transcribed_unitary_pseudogene	141.8	0.0001418
ENSG00000206645	Y_RNA	misc_RNA	141.495	0.000141495
ENSG00000149273	RPS3	protein_coding	141.242	0.000141242
ENSG00000186591	UBE2H	protein_coding	141.223	0.000141223
ENSG00000221241	SNORD88A	snoRNA	141.055	0.000141055
ENSG00000201198	RNU6-879P	snRNA	141.01	0.00014101
ENSG00000163683	SMIM14	protein_coding	140.949	0.000140949
ENSG00000106803	SEC61B	protein_coding	140.782	0.000140782
ENSG00000088832	FKBP1A	protein_coding	140.683	0.000140683
ENSG00000115677	HDLBP	protein_coding	140.666	0.000140666
ENSG00000117592	PRDX6	protein_coding	140.656	0.000140656
ENSG00000106682	EIF4H	protein_coding	140.543	0.000140543
ENSG00000224631	RPS27AP16	transcribed_processed_pseudogene	140.489	0.000140489
ENSG00000266533	MIR3619	miRNA	140.463	0.000140463
ENSG00000281691	RBM5-AS1	lncRNA	140.351	0.000140351
ENSG00000145495	MARCHF6	protein_coding	140.008	0.000140008
ENSG00000104904	OAZ1	protein_coding	140.004	0.000140004
ENSG00000112697	TMEM30A	protein_coding	139.912	0.000139912
ENSG00000162368	CMPK1	protein_coding	139.808	0.000139808
ENSG00000153187	HNRNPU	protein_coding	139.435	0.000139435
ENSG00000103495	MAZ	protein_coding	139.399	0.000139399
ENSG00000281195	-	lncRNA	139.257	0.000139257
ENSG00000125356	NDUFA1	protein_coding	139.07	0.00013907
ENSG00000132507	EIF5A	protein_coding	138.783	0.000138783
ENSG00000152332	UHMK1	protein_coding	138.694	0.000138694
ENSG00000273275	-	lncRNA	138.643	0.000138643
ENSG00000210117	MT-TW	Mt_tRNA	138.472	0.000138472
ENSG00000010278	CD9	protein_coding	138.151	0.000138151
ENSG00000106261	ZKSCAN1	protein_coding	138.05	0.00013805
ENSG00000287086	-	lncRNA	137.989	0.000137989
ENSG00000138069	RAB1A	protein_coding	137.88	0.00013788
ENSG00000055917	PUM2	protein_coding	137.766	0.000137766
ENSG00000166598	HSP90B1	protein_coding	137.646	0.000137646
ENSG00000210140	MT-TC	Mt_tRNA	137.586	0.000137586
ENSG00000119801	YPEL5	protein_coding	137.24	0.00013724
ENSG00000145012	LPP	protein_coding	136.914	0.000136914
ENSG00000235677	NPM1P26	processed_pseudogene	136.814	0.000136814
ENSG00000197111	PCBP2	protein_coding	136.642	0.000136642
ENSG00000212205	Y_RNA	misc_RNA	136.601	0.000136601
ENSG00000124664	SPDEF	protein_coding	136.593	0.000136593
ENSG00000173230	GOLGB1	protein_coding	136.553	0.000136553
ENSG00000150593	PDCD4	protein_coding	136.375	0.000136375
ENSG00000198833	UBE2J1	protein_coding	136.207	0.000136207
ENSG00000124406	ATP8A1	protein_coding	136.191	0.000136191
ENSG00000212452	SNORD69	snoRNA	135.607	0.000135607
ENSG00000202071	Y_RNA	misc_RNA	135.474	0.000135474
ENSG00000196208	GREB1	protein_coding	135.261	0.000135261
ENSG00000117362	APH1A	protein_coding	135.23	0.00013523
ENSG00000252473	-	snoRNA	135.226	0.000135226
ENSG00000110700	RPS13	protein_coding	135.197	0.000135197
ENSG00000242247	ARFGAP3	protein_coding	135.051	0.000135051
ENSG00000152795	HNRNPDL	protein_coding	134.708	0.000134708
ENSG00000142949	PTPRF	protein_coding	134.597	0.000134597
ENSG00000264558	-	lncRNA	134.492	0.000134492
ENSG00000235512	TAB3-AS2	lncRNA	134.439	0.000134439
ENSG00000259583	ALDH1A3-AS1	lncRNA	134.295	0.000134295
ENSG00000181350	LRRC75A	protein_coding	134.259	0.000134259
ENSG00000101384	JAG1	protein_coding	133.693	0.000133693
ENSG00000251920	RNA5SP216	rRNA_pseudogene	133.5	0.0001335
ENSG00000167642	SPINT2	protein_coding	132.958	0.000132958
ENSG00000143761	ARF1	protein_coding	132.554	0.000132554
ENSG00000147862	NFIB	protein_coding	132.307	0.000132307
ENSG00000213585	VDAC1	protein_coding	132.278	0.000132278
ENSG00000149716	LTO1	protein_coding	131.9	0.0001319
ENSG00000259185	-	lncRNA	131.893	0.000131893
ENSG00000160888	IER2	protein_coding	131.886	0.000131886
ENSG00000164587	RPS14	protein_coding	131.805	0.000131805
ENSG00000174695	TMEM167A	protein_coding	131.718	0.000131718
ENSG00000181524	RPL24P4	processed_pseudogene	131.613	0.000131613
ENSG00000144713	RPL32	protein_coding	131.583	0.000131583
ENSG00000092820	EZR	protein_coding	131.461	0.000131461
ENSG00000146278	PNRC1	protein_coding	131.398	0.000131398
ENSG00000116285	ERRFI1	protein_coding	131.126	0.000131126
ENSG00000137693	YAP1	protein_coding	130.947	0.000130947
ENSG00000163694	RBM47	protein_coding	130.849	0.000130849
ENSG00000259595	CTDSPL2-DT	lncRNA	130.779	0.000130779
ENSG00000168028	RPSA	protein_coding	130.45	0.00013045
ENSG00000275871	-	lncRNA	130.344	0.000130344
ENSG00000185624	P4HB	protein_coding	130.263	0.000130263
ENSG00000253042	SNORA70	snoRNA	130.15	0.00013015
ENSG00000089597	GANAB	protein_coding	130.139	0.000130139
ENSG00000074695	LMAN1	protein_coding	129.766	0.000129766
ENSG00000203709	MIR29B2CHG	lncRNA	129.562	0.000129562
ENSG00000109475	RPL34	protein_coding	129.419	0.000129419
ENSG00000072364	AFF4	protein_coding	129.345	0.000129345
ENSG00000207997	MIR644A	miRNA	129.246	0.000129246
ENSG00000057608	GDI2	protein_coding	129.105	0.000129105
ENSG00000171940	ZNF217	protein_coding	128.848	0.000128848
ENSG00000289332	-	lncRNA	128.829	0.000128829
ENSG00000257653	-	lncRNA	128.733	0.000128733
ENSG00000196230	TUBB	protein_coding	128.521	0.000128521
ENSG00000107281	NPDC1	protein_coding	128.441	0.000128441
ENSG00000170017	ALCAM	protein_coding	127.77	0.00012777
ENSG00000116030	SUMO1	protein_coding	127.651	0.000127651
ENSG00000106723	SPIN1	protein_coding	127.603	0.000127603
ENSG00000277610	RNVU1-4	snRNA	127.577	0.000127577
ENSG00000144339	TMEFF2	protein_coding	127.35	0.00012735
ENSG00000111707	SUDS3	protein_coding	127.29	0.00012729
ENSG00000256947	-	lncRNA	127.02	0.00012702
ENSG00000239151	RNU7-195P	snRNA	126.877	0.000126877
ENSG00000199545	RNA5SP195	rRNA_pseudogene	126.875	0.000126875
ENSG00000174903	RAB1B	protein_coding	126.847	0.000126847
ENSG00000114942	EEF1B2	protein_coding	126.691	0.000126691
ENSG00000123091	RNF11	protein_coding	126.443	0.000126443
ENSG00000256683	ZNF350	protein_coding	126.387	0.000126387
ENSG00000205189	ZBTB10	protein_coding	126.254	0.000126254
ENSG00000182154	MRPL41	protein_coding	125.973	0.000125973
ENSG00000234664	HMGN2P5	processed_pseudogene	125.848	0.000125848
ENSG00000257989	-	lncRNA	125.719	0.000125719
ENSG00000200170	Y_RNA	misc_RNA	125.685	0.000125685
ENSG00000168743	NPNT	protein_coding	125.571	0.000125571
ENSG00000230470	-	lncRNA	125.505	0.000125505
ENSG00000244642	RN7SL396P	misc_RNA	125.168	0.000125168
ENSG00000100234	TIMP3	protein_coding	125.136	0.000125136
ENSG00000261002	VPS39-DT	lncRNA	125.129	0.000125129
ENSG00000151176	PLBD2	protein_coding	124.944	0.000124944
ENSG00000178381	ZFAND2A	protein_coding	124.716	0.000124716
ENSG00000124422	USP22	protein_coding	124.706	0.000124706
ENSG00000119318	RAD23B	protein_coding	124.66	0.00012466
ENSG00000160710	ADAR	protein_coding	124.577	0.000124577
ENSG00000123983	ACSL3	protein_coding	124.492	0.000124492
ENSG00000163191	S100A11	protein_coding	124.399	0.000124399
ENSG00000063177	RPL18	protein_coding	124.138	0.000124138
ENSG00000134970	TMED7	protein_coding	123.879	0.000123879
ENSG00000152818	UTRN	protein_coding	123.866	0.000123866
ENSG00000251718	RNU2-13P	snRNA	123.794	0.000123794
ENSG00000077097	TOP2B	protein_coding	123.771	0.000123771
ENSG00000288701	PRRC2B	protein_coding	123.743	0.000123743
ENSG00000128595	CALU	protein_coding	123.689	0.000123689
ENSG00000008988	RPS20	protein_coding	123.641	0.000123641
ENSG00000235408	SNORA71B	snoRNA	123.623	0.000123623
ENSG00000102580	DNAJC3	protein_coding	123.386	0.000123386
ENSG00000169347	GP2	protein_coding	123.338	0.000123338
ENSG00000149257	SERPINH1	protein_coding	123.336	0.000123336
ENSG00000189143	CLDN4	protein_coding	123.328	0.000123328
ENSG00000163527	STT3B	protein_coding	123.031	0.000123031
ENSG00000170889	RPS9	protein_coding	122.589	0.000122589
ENSG00000203667	COX20	protein_coding	122.38	0.00012238
ENSG00000101367	MAPRE1	protein_coding	122.343	0.000122343
ENSG00000078369	GNB1	protein_coding	122.321	0.000122321
ENSG00000110931	CAMKK2	protein_coding	122.232	0.000122232
ENSG00000252796	RNU7-11P	snRNA	121.918	0.000121918
ENSG00000274177	-	lncRNA	121.846	0.000121846
ENSG00000166734	GOLM2	protein_coding	121.764	0.000121764
ENSG00000005022	SLC25A5	protein_coding	121.614	0.000121614
ENSG00000251139	-	lncRNA	121.579	0.000121579
ENSG00000200814	RNU6-595P	snRNA	121.542	0.000121542
ENSG00000119396	RAB14	protein_coding	121.233	0.000121233
ENSG00000151135	TMEM263	protein_coding	121.013	0.000121013
ENSG00000233214	-	lncRNA	120.863	0.000120863
ENSG00000171223	JUNB	protein_coding	120.604	0.000120604
ENSG00000283375	-	lncRNA	120.337	0.000120337
ENSG00000109332	UBE2D3	protein_coding	120.057	0.000120057
ENSG00000198961	PJA2	protein_coding	119.99	0.00011999
ENSG00000185950	IRS2	protein_coding	119.954	0.000119954
ENSG00000143870	PDIA6	protein_coding	119.821	0.000119821
ENSG00000275373	MIR6124	miRNA	119.666	0.000119666
ENSG00000289100	-	lncRNA	119.615	0.000119615
ENSG00000271533	-	lncRNA	119.511	0.000119511
ENSG00000198648	STK39	protein_coding	119.418	0.000119418
ENSG00000267601	-	lncRNA	119.386	0.000119386
ENSG00000171603	CLSTN1	protein_coding	119.343	0.000119343
ENSG00000175215	CTDSP2	protein_coding	119.309	0.000119309
ENSG00000070087	PFN2	protein_coding	119.134	0.000119134
ENSG00000182899	RPL35A	protein_coding	119.011	0.000119011
ENSG00000127184	COX7C	protein_coding	118.922	0.000118922
ENSG00000188931	CFAP126	protein_coding	118.667	0.000118667
ENSG00000204628	RACK1	protein_coding	118.665	0.000118665
ENSG00000180189	HMGB1P14	processed_pseudogene	118.584	0.000118584
ENSG00000168036	CTNNB1	protein_coding	118.364	0.000118364
ENSG00000238719	RNU7-96P	snRNA	118.32	0.00011832
ENSG00000103978	TMEM87A	protein_coding	118.247	0.000118247
ENSG00000255302	EID1	protein_coding	118.105	0.000118105
ENSG00000273882	MIR8066	miRNA	118.092	0.000118092
ENSG00000147274	RBMX	protein_coding	117.854	0.000117854
ENSG00000204287	HLA-DRA	protein_coding	117.734	0.000117734
ENSG00000198408	OGA	protein_coding	117.724	0.000117724
ENSG00000264160	MIR4762	miRNA	117.679	0.000117679
ENSG00000265859	MIR5704	miRNA	117.397	0.000117397
ENSG00000239040	Y_RNA	misc_RNA	117.347	0.000117347
ENSG00000259087	-	lncRNA	117.306	0.000117306
ENSG00000111605	CPSF6	protein_coding	117.283	0.000117283
ENSG00000058063	ATP11B	protein_coding	117.282	0.000117282
ENSG00000238713	Y_RNA	misc_RNA	117.226	0.000117226
ENSG00000173812	EIF1	protein_coding	117.103	0.000117103
ENSG00000256469	-	lncRNA	117.065	0.000117065
ENSG00000259049	-	lncRNA	116.976	0.000116976
ENSG00000278099	RNVU1-2A	snRNA	116.881	0.000116881
ENSG00000136527	TRA2B	protein_coding	116.402	0.000116402
ENSG00000238386	RNU7-48P	snRNA	116.171	0.000116171
ENSG00000132824	SERINC3	protein_coding	115.886	0.000115886
ENSG00000113719	ERGIC1	protein_coding	115.798	0.000115798
ENSG00000143457	GOLPH3L	protein_coding	115.622	0.000115622
ENSG00000251712	RNU7-20P	snRNA	115.591	0.000115591
ENSG00000106609	TMEM248	protein_coding	115.588	0.000115588
ENSG00000231925	TAPBP	protein_coding	115.576	0.000115576
ENSG00000164096	C4orf3	protein_coding	115.555	0.000115555
ENSG00000106299	WASL	protein_coding	115.351	0.000115351
ENSG00000233144	-	lncRNA	115.344	0.000115344
ENSG00000091527	CDV3	protein_coding	115.271	0.000115271
ENSG00000085719	CPNE3	protein_coding	115.087	0.000115087
ENSG00000143418	CERS2	protein_coding	115.085	0.000115085
ENSG00000252894	Y_RNA	misc_RNA	115.019	0.000115019
ENSG00000238168	IFITM3P5	processed_pseudogene	114.878	0.000114878
ENSG00000109046	WSB1	protein_coding	114.735	0.000114735
ENSG00000158604	TMED4	protein_coding	114.705	0.000114705
ENSG00000088888	MAVS	protein_coding	114.676	0.000114676
ENSG00000206679	Y_RNA	misc_RNA	114.654	0.000114654
ENSG00000121579	NAA50	protein_coding	114.601	0.000114601
ENSG00000260260	SNHG19	lncRNA	114.379	0.000114379
ENSG00000188846	RPL14	protein_coding	114.323	0.000114323
ENSG00000120805	ARL1	protein_coding	114.221	0.000114221
ENSG00000138413	IDH1	protein_coding	114.182	0.000114182
ENSG00000108946	PRKAR1A	protein_coding	114.123	0.000114123
ENSG00000234741	GAS5	lncRNA	114.099	0.000114099
ENSG00000284015	MIR1281	miRNA	114.065	0.000114065
ENSG00000131507	NDFIP1	protein_coding	114.046	0.000114046
ENSG00000160862	AZGP1	protein_coding	113.81	0.00011381
ENSG00000131473	ACLY	protein_coding	113.807	0.000113807
ENSG00000118985	ELL2	protein_coding	113.722	0.000113722
ENSG00000278301	GRAMD4P3	processed_pseudogene	113.692	0.000113692
ENSG00000142168	SOD1	protein_coding	113.659	0.000113659
ENSG00000261385	-	lncRNA	113.576	0.000113576
ENSG00000166025	AMOTL1	protein_coding	113.563	0.000113563
ENSG00000263723	SNORD39	snoRNA	113.507	0.000113507
ENSG00000206053	JPT2	protein_coding	113.374	0.000113374
ENSG00000165502	RPL36AL	protein_coding	113.318	0.000113318
ENSG00000114857	NKTR	protein_coding	113.152	0.000113152
ENSG00000148396	SEC16A	protein_coding	113.138	0.000113138
ENSG00000286242	-	lncRNA	113.033	0.000113033
ENSG00000108639	SYNGR2	protein_coding	112.948	0.000112948
ENSG00000104413	ESRP1	protein_coding	112.886	0.000112886
ENSG00000005889	ZFX	protein_coding	112.859	0.000112859
ENSG00000242299	-	processed_pseudogene	112.847	0.000112847
ENSG00000206527	HACD2	protein_coding	112.585	0.000112585
ENSG00000275183	LENG9	protein_coding	112.369	0.000112369
ENSG00000144749	LRIG1	protein_coding	112.311	0.000112311
ENSG00000129562	DAD1	protein_coding	112.223	0.000112223
ENSG00000175061	SNHG29	lncRNA	112.156	0.000112156
ENSG00000202314	SNORD6	snoRNA	112.06	0.00011206
ENSG00000207445	SNORD15B	snoRNA	111.986	0.000111986
ENSG00000231310	TBL1XR1-AS1	lncRNA	111.978	0.000111978
ENSG00000253352	TUG1	protein_coding	111.854	0.000111854
ENSG00000086232	EIF2AK1	protein_coding	111.805	0.000111805
ENSG00000112378	PERP	protein_coding	111.717	0.000111717
ENSG00000073921	PICALM	protein_coding	111.715	0.000111715
ENSG00000252975	Y_RNA	misc_RNA	111.692	0.000111692
ENSG00000182670	TTC3	protein_coding	111.632	0.000111632
ENSG00000044574	HSPA5	protein_coding	111.613	0.000111613
ENSG00000159140	SON	protein_coding	111.52	0.00011152
ENSG00000272215	U7	snRNA	111.479	0.000111479
ENSG00000162521	RBBP4	protein_coding	111.329	0.000111329
ENSG00000260349	-	lncRNA	111.269	0.000111269
ENSG00000161547	SRSF2	protein_coding	111.051	0.000111051
ENSG00000130255	RPL36	protein_coding	111.013	0.000111013
ENSG00000164091	WDR82	protein_coding	110.975	0.000110975
ENSG00000083857	FAT1	protein_coding	110.88	0.00011088
ENSG00000131051	RBM39	protein_coding	110.843	0.000110843
ENSG00000120992	LYPLA1	protein_coding	110.831	0.000110831
ENSG00000153214	TMEM87B	protein_coding	110.678	0.000110678
ENSG00000204256	BRD2	protein_coding	110.631	0.000110631
ENSG00000084090	STARD7	protein_coding	110.563	0.000110563
ENSG00000129128	SPCS3	protein_coding	110.511	0.000110511
ENSG00000143578	CREB3L4	protein_coding	110.45	0.00011045
ENSG00000122565	CBX3	protein_coding	110.449	0.000110449
ENSG00000262211	-	lncRNA	110.437	0.000110437
ENSG00000274630	-	lncRNA	110.421	0.000110421
ENSG00000160685	ZBTB7B	protein_coding	110.321	0.000110321
ENSG00000148943	LIN7C	protein_coding	110.063	0.000110063
ENSG00000115084	SLC35F5	protein_coding	109.987	0.000109987
ENSG00000238832	-	snoRNA	109.678	0.000109678
ENSG00000146963	LUC7L2	protein_coding	109.583	0.000109583
ENSG00000137409	MTCH1	protein_coding	109.564	0.000109564
ENSG00000142599	RERE	protein_coding	109.516	0.000109516
ENSG00000189266	PNRC2	protein_coding	109.495	0.000109495
ENSG00000135679	MDM2	protein_coding	109.376	0.000109376
ENSG00000256393	RPL41P5	processed_pseudogene	109.326	0.000109326
ENSG00000242531	-	unprocessed_pseudogene	109.199	0.000109199
ENSG00000117519	CNN3	protein_coding	109.193	0.000109193
ENSG00000257103	LSM14A	protein_coding	109.062	0.000109062
ENSG00000104388	RAB2A	protein_coding	108.919	0.000108919
ENSG00000087074	PPP1R15A	protein_coding	108.841	0.000108841
ENSG00000267523	-	lncRNA	108.825	0.000108825
ENSG00000110422	HIPK3	protein_coding	108.722	0.000108722
ENSG00000168209	DDIT4	protein_coding	108.721	0.000108721
ENSG00000125740	FOSB	protein_coding	108.635	0.000108635
ENSG00000132424	PNISR	protein_coding	108.619	0.000108619
ENSG00000106541	AGR2	protein_coding	108.606	0.000108606
ENSG00000173660	UQCRH	protein_coding	108.515	0.000108515
ENSG00000201818	RNY4P17	misc_RNA	108.371	0.000108371
ENSG00000169083	AR	protein_coding	108.366	0.000108366
ENSG00000119048	UBE2B	protein_coding	108.353	0.000108353
ENSG00000222224	Y_RNA	misc_RNA	108.338	0.000108338
ENSG00000289252	-	lncRNA	108.244	0.000108244
ENSG00000172354	GNB2	protein_coding	108.22	0.00010822
ENSG00000143321	HDGF	protein_coding	108.008	0.000108008
ENSG00000157388	CACNA1D	protein_coding	107.961	0.000107961
ENSG00000250853	RNF138P1	processed_pseudogene	107.925	0.000107925
ENSG00000272742	-	lncRNA	107.869	0.000107869
ENSG00000137942	FNBP1L	protein_coding	107.82	0.00010782
ENSG00000269304	FKBP1AP1	processed_pseudogene	107.748	0.000107748
ENSG00000175084	DES	protein_coding	107.225	0.000107225
ENSG00000144674	GOLGA4	protein_coding	107.176	0.000107176
ENSG00000257093	DENND11	protein_coding	107.121	0.000107121
ENSG00000228113	-	lncRNA	107.052	0.000107052
ENSG00000265527	MIR5690	miRNA	106.954	0.000106954
ENSG00000234925	ATP5PDP4	processed_pseudogene	106.911	0.000106911
ENSG00000168300	PCMTD1	protein_coding	106.815	0.000106815
ENSG00000267504	-	lncRNA	106.792	0.000106792
ENSG00000251675	-	lncRNA	106.777	0.000106777
ENSG00000283509	U6	snRNA	106.631	0.000106631
ENSG00000265421	-	miRNA	106.506	0.000106506
ENSG00000136888	ATP6V1G1	protein_coding	106.503	0.000106503
ENSG00000166562	SEC11C	protein_coding	106.499	0.000106499
ENSG00000126945	HNRNPH2	protein_coding	106.377	0.000106377
ENSG00000113328	CCNG1	protein_coding	106.281	0.000106281
ENSG00000137504	CREBZF	protein_coding	106.252	0.000106252
ENSG00000279691	-	TEC	106.124	0.000106124
ENSG00000118523	CCN2	protein_coding	106.019	0.000106019
ENSG00000180370	PAK2	protein_coding	105.993	0.000105993
ENSG00000129473	BCL2L2	protein_coding	105.937	0.000105937
ENSG00000162522	KIAA1522	protein_coding	105.9	0.0001059
ENSG00000224388	BACE2-IT1	lncRNA	105.888	0.000105888
ENSG00000276966	H4C5	protein_coding	105.739	0.000105739
ENSG00000197451	HNRNPAB	protein_coding	105.678	0.000105678
ENSG00000169504	CLIC4	protein_coding	105.667	0.000105667
ENSG00000237441	RGL2	protein_coding	105.657	0.000105657
ENSG00000153201	RANBP2	protein_coding	105.615	0.000105615
ENSG00000215301	DDX3X	protein_coding	105.483	0.000105483
ENSG00000168264	IRF2BP2	protein_coding	105.452	0.000105452
ENSG00000271394	7SK	misc_RNA	105.328	0.000105328
ENSG00000228663	PSMD10P1	processed_pseudogene	105.31	0.00010531
ENSG00000281131	SCHLAP1	lncRNA	105.27	0.00010527
ENSG00000085733	CTTN	protein_coding	105.128	0.000105128
ENSG00000160336	ZNF761	protein_coding	104.764	0.000104764
ENSG00000228830	-	lncRNA	104.476	0.000104476
ENSG00000114867	EIF4G1	protein_coding	104.444	0.000104444
ENSG00000143443	C1orf56	protein_coding	104.427	0.000104427
ENSG00000105968	H2AZ2	protein_coding	104.373	0.000104373
ENSG00000197714	ZNF460	protein_coding	104.302	0.000104302
ENSG00000154639	CXADR	protein_coding	104.302	0.000104302
ENSG00000182795	C1orf116	protein_coding	104.251	0.000104251
ENSG00000276216	-	lncRNA	104.082	0.000104082
ENSG00000125691	RPL23	protein_coding	103.932	0.000103932
ENSG00000212327	RNU6-882P	snRNA	103.871	0.000103871
ENSG00000166446	CDYL2	protein_coding	103.87	0.00010387
ENSG00000178252	WDR6	protein_coding	103.771	0.000103771
ENSG00000170540	ARL6IP1	protein_coding	103.607	0.000103607
ENSG00000187097	ENTPD5	protein_coding	103.561	0.000103561
ENSG00000189403	HMGB1	protein_coding	103.544	0.000103544
ENSG00000178988	MRFAP1L1	protein_coding	103.516	0.000103516
ENSG00000114315	HES1	protein_coding	103.475	0.000103475
ENSG00000124098	FAM210B	protein_coding	103.402	0.000103402
ENSG00000187244	BCAM	protein_coding	103.38	0.00010338
ENSG00000149187	CELF1	protein_coding	103.273	0.000103273
ENSG00000271317	IGHD4OR15-4A	IG_D_gene	103.218	0.000103218
ENSG00000173473	SMARCC1	protein_coding	103.159	0.000103159
ENSG00000115875	SRSF7	protein_coding	103.098	0.000103098
ENSG00000221978	CCNL2	protein_coding	103.011	0.000103011
ENSG00000130396	AFDN	protein_coding	102.949	0.000102949
ENSG00000075426	FOSL2	protein_coding	102.94	0.00010294
ENSG00000140319	SRP14	protein_coding	102.939	0.000102939
ENSG00000207951	MIR561	miRNA	102.901	0.000102901
ENSG00000090060	PAPOLA	protein_coding	102.765	0.000102765
ENSG00000140443	IGF1R	protein_coding	102.715	0.000102715
ENSG00000065978	YBX1	protein_coding	102.67	0.00010267
ENSG00000162734	PEA15	protein_coding	102.519	0.000102519
ENSG00000100941	PNN	protein_coding	102.516	0.000102516
ENSG00000163938	GNL3	protein_coding	102.488	0.000102488
ENSG00000162613	FUBP1	protein_coding	102.477	0.000102477
ENSG00000205581	HMGN1	protein_coding	102.403	0.000102403
ENSG00000141522	ARHGDIA	protein_coding	102.358	0.000102358
ENSG00000144224	UBXN4	protein_coding	102.224	0.000102224
ENSG00000111786	SRSF9	protein_coding	102.19	0.00010219
ENSG00000141753	IGFBP4	protein_coding	101.908	0.000101908
ENSG00000196924	FLNA	protein_coding	101.885	0.000101885
ENSG00000083223	TUT7	protein_coding	101.854	0.000101854
ENSG00000287387	-	lncRNA	101.853	0.000101853
ENSG00000183283	DAZAP2	protein_coding	101.557	0.000101557
ENSG00000094916	CBX5	protein_coding	101.444	0.000101444
ENSG00000272540	-	lncRNA	101.345	0.000101345
ENSG00000213064	SFT2D2	protein_coding	101.339	0.000101339
ENSG00000112473	SLC39A7	protein_coding	101.129	0.000101129
ENSG00000234193	ACSL3-AS1	lncRNA	101.111	0.000101111
ENSG00000115310	RTN4	protein_coding	101.048	0.000101048
ENSG00000162772	ATF3	protein_coding	100.958	0.000100958
ENSG00000157554	ERG	protein_coding	100.938	0.000100938
ENSG00000174136	RGMB	protein_coding	100.887	0.000100887
ENSG00000108298	RPL19	protein_coding	100.85	0.00010085
ENSG00000252695	MIR2276	miRNA	100.834	0.000100834
ENSG00000103769	RAB11A	protein_coding	100.642	0.000100642
ENSG00000163399	ATP1A1	protein_coding	100.641	0.000100641
ENSG00000120438	TCP1	protein_coding	100.636	0.000100636
ENSG00000200816	SNORA38	snoRNA	100.6	0.0001006
ENSG00000197756	RPL37A	protein_coding	100.58	0.00010058
ENSG00000138760	SCARB2	protein_coding	100.426	0.000100426
ENSG00000165105	RASEF	protein_coding	100.402	0.000100402
ENSG00000267959	MIR3188	miRNA	100.196	0.000100196
ENSG00000271336	IGHD1OR15-1A	IG_D_gene	100.182	0.000100182
ENSG00000270116	-	lncRNA	100.118	0.000100118
ENSG00000238045	-	lncRNA	100.11	0.00010011
ENSG00000198355	PIM3	protein_coding	100.039	0.000100039
ENSG00000182158	CREB3L2	protein_coding	99.7547	9.97547e-05
ENSG00000234851	RPL23AP42	processed_pseudogene	99.735	9.9735e-05
ENSG00000115268	RPS15	protein_coding	99.692	9.9692e-05
ENSG00000084073	ZMPSTE24	protein_coding	99.574	9.9574e-05
ENSG00000164692	COL1A2	protein_coding	99.5421	9.95421e-05
ENSG00000106153	CHCHD2	protein_coding	99.4966	9.94966e-05
ENSG00000138764	CCNG2	protein_coding	99.4106	9.94106e-05
ENSG00000116747	RO60	protein_coding	99.2447	9.92447e-05
ENSG00000269235	ZNF350-AS1	lncRNA	99.2113	9.92113e-05
ENSG00000135390	ATP5MC2	protein_coding	99.092	9.9092e-05
ENSG00000240457	RN7SL472P	misc_RNA	98.882	9.8882e-05
ENSG00000143442	POGZ	protein_coding	98.8464	9.88464e-05
ENSG00000235191	NUCB1-AS1	lncRNA	98.7575	9.87575e-05
ENSG00000163660	CCNL1	protein_coding	98.727	9.8727e-05
ENSG00000183779	ZNF703	protein_coding	98.622	9.8622e-05
ENSG00000208892	SNORA49	snoRNA	98.5956	9.85956e-05
ENSG00000114374	USP9Y	protein_coding	98.5472	9.85472e-05
ENSG00000202078	Y_RNA	misc_RNA	98.5187	9.85187e-05
ENSG00000162545	CAMK2N1	protein_coding	98.4911	9.84911e-05
ENSG00000207342	Y_RNA	misc_RNA	98.4799	9.84799e-05
ENSG00000143947	RPS27A	protein_coding	98.4723	9.84723e-05
ENSG00000096746	HNRNPH3	protein_coding	98.3414	9.83414e-05
ENSG00000143164	DCAF6	protein_coding	98.2811	9.82811e-05
ENSG00000233706	-	lncRNA	98.2006	9.82006e-05
ENSG00000105640	RPL18A	protein_coding	98.191	9.8191e-05
ENSG00000261759	-	lncRNA	98.106	9.8106e-05
ENSG00000200291	Y_RNA	misc_RNA	98.0891	9.80891e-05
ENSG00000144802	NFKBIZ	protein_coding	98.0676	9.80676e-05
ENSG00000229047	-	lncRNA	97.989	9.7989e-05
ENSG00000101126	ADNP	protein_coding	97.9732	9.79732e-05
ENSG00000121774	KHDRBS1	protein_coding	97.9621	9.79621e-05
ENSG00000176340	COX8A	protein_coding	97.8939	9.78939e-05
ENSG00000259952	-	lncRNA	97.8585	9.78585e-05
ENSG00000182944	EWSR1	protein_coding	97.7852	9.77852e-05
ENSG00000174804	FZD4	protein_coding	97.621	9.7621e-05
ENSG00000204469	PRRC2A	protein_coding	97.5464	9.75464e-05
ENSG00000079246	XRCC5	protein_coding	97.3918	9.73918e-05
ENSG00000251171	-	lncRNA	97.3277	9.73277e-05
ENSG00000071082	RPL31	protein_coding	97.3126	9.73126e-05
ENSG00000140395	WDR61	protein_coding	97.2844	9.72844e-05
ENSG00000068745	IP6K2	protein_coding	97.1489	9.71489e-05
ENSG00000279390	-	TEC	97.1319	9.71319e-05
ENSG00000109572	CLCN3	protein_coding	97.1016	9.71016e-05
ENSG00000165215	CLDN3	protein_coding	97.0097	9.70097e-05
ENSG00000141580	WDR45B	protein_coding	96.972	9.6972e-05
ENSG00000255503	-	lncRNA	96.9363	9.69363e-05
ENSG00000225610	-	lncRNA	96.9089	9.69089e-05
ENSG00000089063	TMEM230	protein_coding	96.8876	9.68876e-05
ENSG00000212457	RNU6-644P	snRNA	96.8842	9.68842e-05
ENSG00000133226	SRRM1	protein_coding	96.8611	9.68611e-05
ENSG00000130529	TRPM4	protein_coding	96.8499	9.68499e-05
ENSG00000159202	UBE2Z	protein_coding	96.7079	9.67079e-05
ENSG00000116604	MEF2D	protein_coding	96.5503	9.65503e-05
ENSG00000179362	HMGN2P46	transcribed_processed_pseudogene	96.4854	9.64854e-05
ENSG00000179348	GATA2	protein_coding	96.4166	9.64166e-05
ENSG00000265908	-	lncRNA	96.3714	9.63714e-05
ENSG00000064651	SLC12A2	protein_coding	96.3714	9.63714e-05
ENSG00000127483	HP1BP3	protein_coding	96.3693	9.63693e-05
ENSG00000227948	-	processed_pseudogene	96.3007	9.63007e-05
ENSG00000207637	MIR595	miRNA	96.2768	9.62768e-05
ENSG00000272398	CD24	protein_coding	96.1741	9.61741e-05
ENSG00000111676	ATN1	protein_coding	96.1722	9.61722e-05
ENSG00000264577	-	lncRNA	96.1188	9.61188e-05
ENSG00000207258	Y_RNA	misc_RNA	96.0632	9.60632e-05
ENSG00000179051	RCC2	protein_coding	96.0165	9.60165e-05
ENSG00000131002	TXLNGY	transcribed_unprocessed_pseudogene	95.9902	9.59902e-05
ENSG00000162981	LRATD1	protein_coding	95.9082	9.59082e-05
ENSG00000271717	-	lncRNA	95.8962	9.58962e-05
ENSG00000267688	-	lncRNA	95.8933	9.58933e-05
ENSG00000202017	RNU6-806P	snRNA	95.8568	9.58568e-05
ENSG00000260206	-	lncRNA	95.8378	9.58378e-05
ENSG00000100612	DHRS7	protein_coding	95.7271	9.57271e-05
ENSG00000159263	SIM2	protein_coding	95.7189	9.57189e-05
ENSG00000089693	MLF2	protein_coding	95.6527	9.56527e-05
ENSG00000277521	MIR8078	miRNA	95.6086	9.56086e-05
ENSG00000222511	Y_RNA	misc_RNA	95.4833	9.54833e-05
ENSG00000213326	RPS7P11	processed_pseudogene	95.4696	9.54696e-05
ENSG00000134107	BHLHE40	protein_coding	95.4605	9.54605e-05
ENSG00000130024	PHF10	protein_coding	95.2568	9.52568e-05
ENSG00000272888	CHASERR	lncRNA	95.2524	9.52524e-05
ENSG00000223113	RNA5SP247	rRNA_pseudogene	95.1127	9.51127e-05
ENSG00000112096	SOD2	protein_coding	95.077	9.5077e-05
ENSG00000023734	STRAP	protein_coding	95.0651	9.50651e-05
ENSG00000199331	Y_RNA	misc_RNA	95.0001	9.50001e-05
ENSG00000057757	PITHD1	protein_coding	94.9818	9.49818e-05
ENSG00000134086	VHL	protein_coding	94.9444	9.49444e-05
ENSG00000199933	RNY1P16	misc_RNA	94.9146	9.49146e-05
ENSG00000198740	ZNF652	protein_coding	94.891	9.4891e-05
ENSG00000116251	RPL22	protein_coding	94.8808	9.48808e-05
ENSG00000252452	RNU6-107P	snRNA	94.8285	9.48285e-05
ENSG00000201302	SNORA65	snoRNA	94.8252	9.48252e-05
ENSG00000110367	DDX6	protein_coding	94.8192	9.48192e-05
ENSG00000235174	RPL39P3	processed_pseudogene	94.8067	9.48067e-05
ENSG00000146731	CCT6A	protein_coding	94.7516	9.47516e-05
ENSG00000237235	TRDD2	TR_D_gene	94.7316	9.47316e-05
ENSG00000124145	SDC4	protein_coding	94.73	9.473e-05
ENSG00000197182	MIRLET7BHG	lncRNA	94.6708	9.46708e-05
ENSG00000263963	-	miRNA	94.6596	9.46596e-05
ENSG00000186660	ZFP91	protein_coding	94.6473	9.46473e-05
ENSG00000166348	USP54	protein_coding	94.6227	9.46227e-05
ENSG00000172466	ZNF24	protein_coding	94.4782	9.44782e-05
ENSG00000264175	MIR3189	miRNA	94.4637	9.44637e-05
ENSG00000143398	PIP5K1A	protein_coding	94.4121	9.44121e-05
ENSG00000113441	LNPEP	protein_coding	94.408	9.4408e-05
ENSG00000109606	DHX15	protein_coding	94.2735	9.42735e-05
ENSG00000169213	RAB3B	protein_coding	94.2499	9.42499e-05
ENSG00000069849	ATP1B3	protein_coding	94.2099	9.42099e-05
ENSG00000141367	CLTC	protein_coding	94.0933	9.40933e-05
ENSG00000123643	SLC36A1	protein_coding	94.0841	9.40841e-05
ENSG00000173113	TRMT112	protein_coding	93.9699	9.39699e-05
ENSG00000163468	CCT3	protein_coding	93.9226	9.39226e-05
ENSG00000178464	RPL10P16	processed_pseudogene	93.9104	9.39104e-05
ENSG00000249353	NPM1P27	processed_pseudogene	93.8764	9.38764e-05
ENSG00000164116	GUCY1A1	protein_coding	93.7782	9.37782e-05
ENSG00000257647	-	lncRNA	93.7634	9.37634e-05
ENSG00000102401	ARMCX3	protein_coding	93.7062	9.37062e-05
ENSG00000197442	MAP3K5	protein_coding	93.6485	9.36485e-05
ENSG00000166002	SMCO4	protein_coding	93.6475	9.36475e-05
ENSG00000149212	SESN3	protein_coding	93.604	9.3604e-05
ENSG00000124783	SSR1	protein_coding	93.5942	9.35942e-05
ENSG00000115484	CCT4	protein_coding	93.5673	9.35673e-05
ENSG00000128585	MKLN1	protein_coding	93.5662	9.35662e-05
ENSG00000288884	-	lncRNA	93.5053	9.35053e-05
ENSG00000251785	RNA5SP20	rRNA_pseudogene	93.4681	9.34681e-05
ENSG00000132485	ZRANB2	protein_coding	93.4044	9.34044e-05
ENSG00000096060	FKBP5	protein_coding	93.363	9.3363e-05
ENSG00000227751	RCC2-AS1	lncRNA	93.3569	9.33569e-05
ENSG00000212242	RNA5SP219	rRNA_pseudogene	93.279	9.3279e-05
ENSG00000244754	N4BP2L2	protein_coding	93.2132	9.32132e-05
ENSG00000260304	-	lncRNA	93.1847	9.31847e-05
ENSG00000101152	DNAJC5	protein_coding	92.9684	9.29684e-05
ENSG00000104517	UBR5	protein_coding	92.9514	9.29514e-05
ENSG00000172493	AFF1	protein_coding	92.95	9.295e-05
ENSG00000276015	-	misc_RNA	92.8324	9.28324e-05
ENSG00000233927	RPS28	protein_coding	92.8175	9.28175e-05
ENSG00000244161	FLNB-AS1	lncRNA	92.7409	9.27409e-05
ENSG00000241015	TPM3P9	transcribed_processed_pseudogene	92.6971	9.26971e-05
ENSG00000235552	RPL6P27	transcribed_processed_pseudogene	92.6635	9.26635e-05
ENSG00000197157	SND1	protein_coding	92.618	9.2618e-05
ENSG00000112977	DAP	protein_coding	92.4786	9.24786e-05
ENSG00000004534	RBM6	protein_coding	92.4129	9.24129e-05
ENSG00000055044	NOP58	protein_coding	92.3782	9.23782e-05
ENSG00000247911	HMGN1P12	processed_pseudogene	92.3461	9.23461e-05
ENSG00000125944	HNRNPR	protein_coding	92.3411	9.23411e-05
ENSG00000188559	RALGAPA2	protein_coding	92.314	9.2314e-05
ENSG00000158373	H2BC5	protein_coding	92.2243	9.22243e-05
ENSG00000162244	RPL29	protein_coding	92.2018	9.22018e-05
ENSG00000005108	THSD7A	protein_coding	92.1527	9.21527e-05
ENSG00000125304	TM9SF2	protein_coding	92.0906	9.20906e-05
ENSG00000035862	TIMP2	protein_coding	92.0826	9.20826e-05
ENSG00000003756	RBM5	protein_coding	92.0536	9.20536e-05
ENSG00000200834	Y_RNA	misc_RNA	92.0397	9.20397e-05
ENSG00000223298	RNY3P8	misc_RNA	91.9643	9.19643e-05
ENSG00000103111	MON1B	protein_coding	91.8055	9.18055e-05
ENSG00000109787	KLF3	protein_coding	91.7045	9.17045e-05
ENSG00000039123	MTREX	protein_coding	91.7035	9.17035e-05
ENSG00000111266	DUSP16	protein_coding	91.6859	9.16859e-05
ENSG00000111669	TPI1	protein_coding	91.6279	9.16279e-05
ENSG00000134352	IL6ST	protein_coding	91.5838	9.15838e-05
ENSG00000013375	PGM3	protein_coding	91.5188	9.15188e-05
ENSG00000138439	FAM117B	protein_coding	91.4812	9.14812e-05
ENSG00000252164	RNA5SP282	rRNA_pseudogene	91.4235	9.14235e-05
ENSG00000155111	CDK19	protein_coding	91.4046	9.14046e-05
ENSG00000138668	HNRNPD	protein_coding	91.1451	9.11451e-05
ENSG00000139726	DENR	protein_coding	91.0989	9.10989e-05
ENSG00000163257	DCAF16	protein_coding	91.0227	9.10227e-05
ENSG00000183255	PTTG1IP	protein_coding	90.9668	9.09668e-05
ENSG00000197713	RPE	protein_coding	90.898	9.0898e-05
ENSG00000253719	ATXN7L3B	protein_coding	90.8764	9.08764e-05
ENSG00000151929	BAG3	protein_coding	90.8501	9.08501e-05
ENSG00000138768	USO1	protein_coding	90.7707	9.07707e-05
ENSG00000225258	-	lncRNA	90.74	9.074e-05
ENSG00000155368	DBI	protein_coding	90.7323	9.07323e-05
ENSG00000230530	LIMD1-AS1	lncRNA	90.7199	9.07199e-05
ENSG00000107796	ACTA2	protein_coding	90.5801	9.05801e-05
ENSG00000104964	TLE5	protein_coding	90.3684	9.03684e-05
ENSG00000188229	TUBB4B	protein_coding	90.3447	9.03447e-05
ENSG00000185591	SP1	protein_coding	90.2971	9.02971e-05
ENSG00000135842	NIBAN1	protein_coding	90.2492	9.02492e-05
ENSG00000148730	EIF4EBP2	protein_coding	90.1955	9.01955e-05
ENSG00000275017	-	processed_pseudogene	90.0795	9.00795e-05
ENSG00000184900	SUMO3	protein_coding	90.0217	9.00217e-05
ENSG00000104131	EIF3J	protein_coding	90.0166	9.00166e-05
ENSG00000146066	HIGD2A	protein_coding	89.9453	8.99453e-05
ENSG00000185619	PCGF3	protein_coding	89.9402	8.99402e-05
ENSG00000252431	RNU6-1247P	snRNA	89.8577	8.98577e-05
ENSG00000202417	Y_RNA	misc_RNA	89.7337	8.97337e-05
ENSG00000115524	SF3B1	protein_coding	89.7274	8.97274e-05
ENSG00000286004	-	lncRNA	89.6901	8.96901e-05
ENSG00000168710	AHCYL1	protein_coding	89.5715	8.95715e-05
ENSG00000198668	CALM1	protein_coding	89.5396	8.95396e-05
ENSG00000214262	ANKRD36BP1	transcribed_processed_pseudogene	89.4881	8.94881e-05
ENSG00000106244	PDAP1	protein_coding	89.4854	8.94854e-05
ENSG00000264480	MIR4714	miRNA	89.4454	8.94454e-05
ENSG00000100522	GNPNAT1	protein_coding	89.4008	8.94008e-05
ENSG00000149218	ENDOD1	protein_coding	89.3151	8.93151e-05
ENSG00000201616	RNU1-91P	snRNA	89.2595	8.92595e-05
ENSG00000181789	COPG1	protein_coding	89.223	8.9223e-05
ENSG00000174437	ATP2A2	protein_coding	89.2038	8.92038e-05
ENSG00000138593	SECISBP2L	protein_coding	89.0988	8.90988e-05
ENSG00000164111	ANXA5	protein_coding	89.0827	8.90827e-05
ENSG00000244462	RBM12	protein_coding	89.0775	8.90775e-05
ENSG00000159346	ADIPOR1	protein_coding	89.0373	8.90373e-05
ENSG00000008283	CYB561	protein_coding	88.9961	8.89961e-05
ENSG00000131982	UBE2L2	processed_pseudogene	88.996	8.8996e-05
ENSG00000136942	RPL35	protein_coding	88.9894	8.89894e-05
ENSG00000170004	CHD3	protein_coding	88.7203	8.87203e-05
ENSG00000212332	RNU6-780P	snRNA	88.7128	8.87128e-05
ENSG00000172250	SERHL	transcribed_unitary_pseudogene	88.6891	8.86891e-05
ENSG00000227191	TRGC2	TR_C_gene	88.6746	8.86746e-05
ENSG00000176907	TCIM	protein_coding	88.6721	8.86721e-05
ENSG00000117450	PRDX1	protein_coding	88.5963	8.85963e-05
ENSG00000008952	SEC62	protein_coding	88.5739	8.85739e-05
ENSG00000264056	MIR5685	miRNA	88.5242	8.85242e-05
ENSG00000242861	-	lncRNA	88.4835	8.84835e-05
ENSG00000269888	-	lncRNA	88.4678	8.84678e-05
ENSG00000265321	MIR4263	miRNA	88.4205	8.84205e-05
ENSG00000254559	-	lncRNA	88.3447	8.83447e-05
ENSG00000113013	HSPA9	protein_coding	88.3135	8.83135e-05
ENSG00000122786	CALD1	protein_coding	88.2074	8.82074e-05
ENSG00000107372	ZFAND5	protein_coding	88.1773	8.81773e-05
ENSG00000002586	CD99	protein_coding	88.1582	8.81582e-05
ENSG00000284266	MIR4534	miRNA	88.1243	8.81243e-05
ENSG00000148175	STOM	protein_coding	88.0996	8.80996e-05
ENSG00000120948	TARDBP	protein_coding	88.0897	8.80897e-05
ENSG00000132341	RAN	protein_coding	87.9736	8.79736e-05
ENSG00000078140	UBE2K	protein_coding	87.8812	8.78812e-05
ENSG00000233476	EEF1A1P6	processed_pseudogene	87.8335	8.78335e-05
ENSG00000230551	-	lncRNA	87.7877	8.77877e-05
ENSG00000252756	RNU6-577P	snRNA	87.7806	8.77806e-05
ENSG00000079332	SAR1A	protein_coding	87.7678	8.77678e-05
ENSG00000269867	-	lncRNA	87.6953	8.76953e-05
ENSG00000136813	ECPAS	protein_coding	87.6886	8.76886e-05
ENSG00000268120	-	lncRNA	87.6623	8.76623e-05
ENSG00000143365	RORC	protein_coding	87.6386	8.76386e-05
ENSG00000201013	Y_RNA	misc_RNA	87.6332	8.76332e-05
ENSG00000198856	OSTC	protein_coding	87.6034	8.76034e-05
ENSG00000180964	TCEAL8	protein_coding	87.5938	8.75938e-05
ENSG00000134108	ARL8B	protein_coding	87.4989	8.74989e-05
ENSG00000118418	HMGN3	protein_coding	87.4946	8.74946e-05
ENSG00000074657	ZNF532	protein_coding	87.448	8.7448e-05
ENSG00000182180	MRPS16	protein_coding	87.4206	8.74206e-05
ENSG00000198093	ZNF649	protein_coding	87.381	8.7381e-05
ENSG00000101079	NDRG3	protein_coding	87.3714	8.73714e-05
ENSG00000123124	WWP1	protein_coding	87.2664	8.72664e-05
ENSG00000136938	ANP32B	protein_coding	87.2599	8.72599e-05
ENSG00000223188	Y_RNA	misc_RNA	87.1577	8.71577e-05
ENSG00000260318	COX6CP1	processed_pseudogene	87.078	8.7078e-05
ENSG00000207021	Y_RNA	misc_RNA	86.9836	8.69836e-05
ENSG00000128590	DNAJB9	protein_coding	86.9308	8.69308e-05
ENSG00000184007	PTP4A2	protein_coding	86.92	8.692e-05
ENSG00000268309	-	lncRNA	86.8967	8.68967e-05
ENSG00000111341	MGP	protein_coding	86.8005	8.68005e-05
ENSG00000206754	SNORD101	snoRNA	86.7704	8.67704e-05
ENSG00000199872	RNU6-942P	snRNA	86.6094	8.66094e-05
ENSG00000222489	SNORA79B	snoRNA	86.5836	8.65836e-05
ENSG00000167635	ZNF146	protein_coding	86.5642	8.65642e-05
ENSG00000156639	ZFAND3	protein_coding	86.5489	8.65489e-05
ENSG00000138326	RPS24	protein_coding	86.4437	8.64437e-05
ENSG00000228411	CDY4P	processed_pseudogene	86.3944	8.63944e-05
ENSG00000083307	GRHL2	protein_coding	86.3648	8.63648e-05
ENSG00000200091	RN7SKP163	misc_RNA	86.3318	8.63318e-05
ENSG00000188848	BEND4	protein_coding	86.3302	8.63302e-05
ENSG00000113594	LIFR	protein_coding	86.2855	8.62855e-05
ENSG00000222610	RNU6-402P	snRNA	86.2115	8.62115e-05
ENSG00000158195	WASF2	protein_coding	86.1061	8.61061e-05
ENSG00000155506	LARP1	protein_coding	85.9562	8.59562e-05
ENSG00000099246	RAB18	protein_coding	85.943	8.5943e-05
ENSG00000198466	ZNF587	protein_coding	85.8847	8.58847e-05
ENSG00000108256	NUFIP2	protein_coding	85.8247	8.58247e-05
ENSG00000196531	NACA	protein_coding	85.8224	8.58224e-05
ENSG00000156284	CLDN8	protein_coding	85.8154	8.58154e-05
ENSG00000273489	-	lncRNA	85.8149	8.58149e-05
ENSG00000105707	HPN	protein_coding	85.7795	8.57795e-05
ENSG00000115594	IL1R1	protein_coding	85.7718	8.57718e-05
ENSG00000146457	WTAP	protein_coding	85.6674	8.56674e-05
ENSG00000265784	-	lncRNA	85.6565	8.56565e-05
ENSG00000278133	-	lncRNA	85.6124	8.56124e-05
ENSG00000272160	RNU4-5P	snRNA	85.5953	8.55953e-05
ENSG00000112081	SRSF3	protein_coding	85.5709	8.55709e-05
ENSG00000258757	-	lncRNA	85.5384	8.55384e-05
ENSG00000144579	CTDSP1	protein_coding	85.5253	8.55253e-05
ENSG00000164244	PRRC1	protein_coding	85.5082	8.55082e-05
ENSG00000215845	TSTD1	protein_coding	85.4209	8.54209e-05
ENSG00000207325	RNY1P4	misc_RNA	85.3742	8.53742e-05
ENSG00000234263	MAP3K5-AS1	lncRNA	85.3369	8.53369e-05
ENSG00000126821	SGPP1	protein_coding	85.3087	8.53087e-05
ENSG00000180776	ZDHHC20	protein_coding	85.2666	8.52666e-05
ENSG00000116001	TIA1	protein_coding	85.2098	8.52098e-05
ENSG00000114120	SLC25A36	protein_coding	85.157	8.5157e-05
ENSG00000136636	KCTD3	protein_coding	85.129	8.5129e-05
ENSG00000173848	NET1	protein_coding	85.1245	8.51245e-05
ENSG00000100836	PABPN1	protein_coding	85.1159	8.51159e-05
ENSG00000179820	MYADM	protein_coding	85.0277	8.50277e-05
ENSG00000081181	ARG2	protein_coding	85.0086	8.50086e-05
ENSG00000289160	-	lncRNA	84.9876	8.49876e-05
ENSG00000119314	PTBP3	protein_coding	84.9807	8.49807e-05
ENSG00000279483	-	processed_pseudogene	84.8741	8.48741e-05
ENSG00000196262	PPIA	protein_coding	84.8036	8.48036e-05
ENSG00000123684	LPGAT1	protein_coding	84.7888	8.47888e-05
ENSG00000161813	LARP4	protein_coding	84.5971	8.45971e-05
ENSG00000275665	-	lncRNA	84.5777	8.45777e-05
ENSG00000168137	SETD5	protein_coding	84.5715	8.45715e-05
ENSG00000264044	-	lncRNA	84.5573	8.45573e-05
ENSG00000231849	UBE2V2P4	processed_pseudogene	84.5478	8.45478e-05
ENSG00000142864	SERBP1	protein_coding	84.5047	8.45047e-05
ENSG00000278581	MIR6080	miRNA	84.4794	8.44794e-05
ENSG00000132716	DCAF8	protein_coding	84.3594	8.43594e-05
ENSG00000221063	MIR1296	miRNA	84.3156	8.43156e-05
ENSG00000267062	-	lncRNA	84.2257	8.42257e-05
ENSG00000029364	SLC39A9	protein_coding	84.2013	8.42013e-05
ENSG00000275888	-	lncRNA	84.1746	8.41746e-05
ENSG00000134333	LDHA	protein_coding	84.1532	8.41532e-05
ENSG00000211695	TRGV9	TR_V_gene	84.1505	8.41505e-05
ENSG00000183569	SERHL2	protein_coding	83.9987	8.39987e-05
ENSG00000223803	RPS20P14	processed_pseudogene	83.9815	8.39815e-05
ENSG00000043591	ADRB1	protein_coding	83.9118	8.39118e-05
ENSG00000199512	RNU6-212P	snRNA	83.7961	8.37961e-05
ENSG00000131469	RPL27	protein_coding	83.7944	8.37944e-05
ENSG00000174238	PITPNA	protein_coding	83.7574	8.37574e-05
ENSG00000157514	TSC22D3	protein_coding	83.6941	8.36941e-05
ENSG00000272149	-	lncRNA	83.6838	8.36838e-05
ENSG00000159592	GPBP1L1	protein_coding	83.4316	8.34316e-05
ENSG00000234040	RPL10P12	processed_pseudogene	83.4186	8.34186e-05
ENSG00000198952	SMG5	protein_coding	83.3407	8.33407e-05
ENSG00000137575	SDCBP	protein_coding	83.2666	8.32666e-05
ENSG00000256152	-	lncRNA	83.2408	8.32408e-05
ENSG00000105792	CFAP69	protein_coding	83.2376	8.32376e-05
ENSG00000138279	ANXA7	protein_coding	83.1495	8.31495e-05
ENSG00000110075	PPP6R3	protein_coding	83.1378	8.31378e-05
ENSG00000236439	-	processed_pseudogene	83.0836	8.30836e-05
ENSG00000019582	CD74	protein_coding	83.0701	8.30701e-05
ENSG00000114573	ATP6V1A	protein_coding	83.0165	8.30165e-05
ENSG00000250740	-	lncRNA	83.0024	8.30024e-05
ENSG00000100852	ARHGAP5	protein_coding	82.9784	8.29784e-05
ENSG00000118689	FOXO3	protein_coding	82.9688	8.29688e-05
ENSG00000105281	SLC1A5	protein_coding	82.9588	8.29588e-05
ENSG00000250592	-	lncRNA	82.8494	8.28494e-05
ENSG00000284726	-	lncRNA	82.7588	8.27588e-05
ENSG00000162430	SELENON	protein_coding	82.6813	8.26813e-05
ENSG00000252156	RNU6-155P	snRNA	82.637	8.2637e-05
ENSG00000107854	TNKS2	protein_coding	82.6206	8.26206e-05
ENSG00000236552	RPL13AP5	processed_pseudogene	82.6014	8.26014e-05
ENSG00000134109	EDEM1	protein_coding	82.5992	8.25992e-05
ENSG00000100030	MAPK1	protein_coding	82.5969	8.25969e-05
ENSG00000227409	ZMYM4-AS1	lncRNA	82.5964	8.25964e-05
ENSG00000131844	MCCC2	protein_coding	82.5886	8.25886e-05
ENSG00000266017	MIR4477B	miRNA	82.566	8.2566e-05
ENSG00000207199	SNORD38D	snoRNA	82.5171	8.25171e-05
ENSG00000123908	AGO2	protein_coding	82.4696	8.24696e-05
ENSG00000239306	RBM14	protein_coding	82.4673	8.24673e-05
ENSG00000113583	C5orf15	protein_coding	82.4098	8.24098e-05
ENSG00000288876	-	lncRNA	82.3851	8.23851e-05
ENSG00000280109	PLAC4	lncRNA	82.2289	8.22289e-05
ENSG00000163875	MEAF6	protein_coding	82.218	8.2218e-05
ENSG00000258504	-	lncRNA	82.1742	8.21742e-05
ENSG00000263266	RPS7P1	processed_pseudogene	82.1392	8.21392e-05
ENSG00000110492	MDK	protein_coding	82.1335	8.21335e-05
ENSG00000186834	HEXIM1	protein_coding	82.1097	8.21097e-05
ENSG00000145860	RNF145	protein_coding	82.1017	8.21017e-05
ENSG00000167470	MIDN	protein_coding	82.0947	8.20947e-05
ENSG00000144566	RAB5A	protein_coding	82.0945	8.20945e-05
ENSG00000279364	-	TEC	82.0787	8.20787e-05
ENSG00000011347	SYT7	protein_coding	82.0598	8.20598e-05
ENSG00000204634	TBC1D8	protein_coding	82.0388	8.20388e-05
ENSG00000135932	CAB39	protein_coding	82.0172	8.20172e-05
ENSG00000125398	SOX9	protein_coding	81.9173	8.19173e-05
ENSG00000230715	-	processed_pseudogene	81.8779	8.18779e-05
ENSG00000196776	CD47	protein_coding	81.8555	8.18555e-05
ENSG00000207370	Y_RNA	misc_RNA	81.8315	8.18315e-05
ENSG00000178913	TAF7	protein_coding	81.7756	8.17756e-05
ENSG00000149547	EI24	protein_coding	81.7722	8.17722e-05
ENSG00000200779	RNU6-105P	snRNA	81.7693	8.17693e-05
ENSG00000226564	FTH1P20	processed_pseudogene	81.7325	8.17325e-05
ENSG00000119669	IRF2BPL	protein_coding	81.664	8.1664e-05
ENSG00000186474	KLK12	protein_coding	81.6581	8.16581e-05
ENSG00000148154	UGCG	protein_coding	81.6561	8.16561e-05
ENSG00000260894	-	lncRNA	81.6214	8.16214e-05
ENSG00000140564	FURIN	protein_coding	81.5992	8.15992e-05
ENSG00000173209	AHSA2P	transcribed_unitary_pseudogene	81.5788	8.15788e-05
ENSG00000200065	Y_RNA	misc_RNA	81.5278	8.15278e-05
ENSG00000286032	-	TEC	81.5216	8.15216e-05
ENSG00000289171	-	lncRNA	81.5172	8.15172e-05
ENSG00000264211	MIR4492	miRNA	81.5094	8.15094e-05
ENSG00000109919	MTCH2	protein_coding	81.4884	8.14884e-05
ENSG00000213719	CLIC1	protein_coding	81.4484	8.14484e-05
ENSG00000166295	ANAPC16	protein_coding	81.3868	8.13868e-05
ENSG00000148672	GLUD1	protein_coding	81.3259	8.13259e-05
ENSG00000117523	PRRC2C	protein_coding	81.3234	8.13234e-05
ENSG00000185896	LAMP1	protein_coding	81.273	8.1273e-05
ENSG00000116128	BCL9	protein_coding	81.2324	8.12324e-05
ENSG00000273350	-	lncRNA	81.1517	8.11517e-05
ENSG00000103479	RBL2	protein_coding	81.0944	8.10944e-05
ENSG00000226221	RPL26P19	processed_pseudogene	81.0494	8.10494e-05
ENSG00000258663	-	lncRNA	80.9912	8.09912e-05
ENSG00000113712	CSNK1A1	protein_coding	80.9276	8.09276e-05
ENSG00000086062	B4GALT1	protein_coding	80.8103	8.08103e-05
ENSG00000252503	RNU6-531P	snRNA	80.8095	8.08095e-05
ENSG00000135821	GLUL	protein_coding	80.8078	8.08078e-05
ENSG00000147535	PLPP5	protein_coding	80.8075	8.08075e-05
ENSG00000234332	BCAS2P2	processed_pseudogene	80.799	8.0799e-05
ENSG00000143252	SDHC	protein_coding	80.7484	8.07484e-05
ENSG00000183723	CMTM4	protein_coding	80.673	8.0673e-05
ENSG00000121741	ZMYM2	protein_coding	80.6642	8.06642e-05
ENSG00000280385	-	TEC	80.645	8.0645e-05
ENSG00000010270	STARD3NL	protein_coding	80.6055	8.06055e-05
ENSG00000253729	PRKDC	protein_coding	80.5228	8.05228e-05
ENSG00000111911	HINT3	protein_coding	80.5179	8.05179e-05
ENSG00000265845	-	lncRNA	80.5121	8.05121e-05
ENSG00000173889	PHC3	protein_coding	80.4549	8.04549e-05
ENSG00000116679	IVNS1ABP	protein_coding	80.4193	8.04193e-05
ENSG00000137970	RPL7P9	processed_pseudogene	80.3997	8.03997e-05
ENSG00000252244	RNU7-3P	snRNA	80.3717	8.03717e-05
ENSG00000076108	BAZ2A	protein_coding	80.3704	8.03704e-05
ENSG00000102908	NFAT5	protein_coding	80.3373	8.03373e-05
ENSG00000103342	GSPT1	protein_coding	80.3058	8.03058e-05
ENSG00000255348	-	lncRNA	80.2677	8.02677e-05
ENSG00000267694	-	lncRNA	80.265	8.0265e-05
ENSG00000122884	P4HA1	protein_coding	80.2583	8.02583e-05
ENSG00000169891	REPS2	protein_coding	80.2327	8.02327e-05
ENSG00000092531	SNAP23	protein_coding	80.2174	8.02174e-05
ENSG00000198242	RPL23A	protein_coding	80.2095	8.02095e-05
ENSG00000272037	-	lncRNA	80.1917	8.01917e-05
ENSG00000143621	ILF2	protein_coding	80.1826	8.01826e-05
ENSG00000102317	RBM3	protein_coding	80.1285	8.01285e-05
ENSG00000200731	RNU1-124P	snRNA	80.0975	8.00975e-05
ENSG00000185442	FAM174B	protein_coding	80.0911	8.00911e-05
ENSG00000124214	STAU1	protein_coding	80.0674	8.00674e-05
ENSG00000259627	-	lncRNA	80.0481	8.00481e-05
ENSG00000173064	HECTD4	protein_coding	80.0407	8.00407e-05
ENSG00000253153	-	processed_pseudogene	80.0048	8.00048e-05
ENSG00000166181	API5	protein_coding	79.8989	7.98989e-05
ENSG00000103335	PIEZO1	protein_coding	79.8668	7.98668e-05
ENSG00000289472	-	lncRNA	79.8659	7.98659e-05
ENSG00000138674	SEC31A	protein_coding	79.8484	7.98484e-05
ENSG00000152700	SAR1B	protein_coding	79.735	7.9735e-05
ENSG00000267125	-	lncRNA	79.7206	7.97206e-05
ENSG00000278730	-	lncRNA	79.7144	7.97144e-05
ENSG00000147454	SLC25A37	protein_coding	79.7083	7.97083e-05
ENSG00000158615	PPP1R15B	protein_coding	79.6556	7.96556e-05
ENSG00000152620	NADK2	protein_coding	79.6513	7.96513e-05
ENSG00000100285	NEFH	protein_coding	79.6483	7.96483e-05
ENSG00000285608	-	lncRNA	79.6463	7.96463e-05
ENSG00000265739	-	lncRNA	79.6181	7.96181e-05
ENSG00000122218	COPA	protein_coding	79.5573	7.95573e-05
ENSG00000284343	MIR631	miRNA	79.547	7.9547e-05
ENSG00000073849	ST6GAL1	protein_coding	79.5437	7.95437e-05
ENSG00000143727	ACP1	protein_coding	79.5231	7.95231e-05
ENSG00000099974	DDTL	protein_coding	79.5089	7.95089e-05
ENSG00000114790	ARHGEF26	protein_coding	79.4826	7.94826e-05
ENSG00000198492	YTHDF2	protein_coding	79.4343	7.94343e-05
ENSG00000022840	RNF10	protein_coding	79.374	7.9374e-05
ENSG00000010017	RANBP9	protein_coding	79.3489	7.93489e-05
ENSG00000115464	USP34	protein_coding	79.3018	7.93018e-05
ENSG00000150093	ITGB1	protein_coding	79.2923	7.92923e-05
ENSG00000188895	MSL1	protein_coding	79.2245	7.92245e-05
ENSG00000180398	MCFD2	protein_coding	79.2114	7.92114e-05
ENSG00000232729	GTF2I-AS1	lncRNA	79.1852	7.91852e-05
ENSG00000139514	SLC7A1	protein_coding	79.1794	7.91794e-05
ENSG00000198830	HMGN2	protein_coding	79.1333	7.91333e-05
ENSG00000122176	FMOD	protein_coding	79.1269	7.91269e-05
ENSG00000100823	APEX1	protein_coding	79.1044	7.91044e-05
ENSG00000204308	RNF5	protein_coding	79.094	7.9094e-05
ENSG00000212567	-	snoRNA	79.0375	7.90375e-05
ENSG00000254963	-	lncRNA	79.0074	7.90074e-05
ENSG00000122026	RPL21	protein_coding	78.8951	7.88951e-05
ENSG00000141380	SS18	protein_coding	78.8733	7.88733e-05
ENSG00000111843	TMEM14C	protein_coding	78.852	7.8852e-05
ENSG00000101474	APMAP	protein_coding	78.8121	7.88121e-05
ENSG00000153827	TRIP12	protein_coding	78.7935	7.87935e-05
ENSG00000289042	-	lncRNA	78.6717	7.86717e-05
ENSG00000173598	NUDT4	protein_coding	78.6362	7.86362e-05
ENSG00000133639	BTG1	protein_coding	78.5876	7.85876e-05
ENSG00000143753	DEGS1	protein_coding	78.5684	7.85684e-05
ENSG00000263978	MIR4499	miRNA	78.5384	7.85384e-05
ENSG00000111371	SLC38A1	protein_coding	78.5203	7.85203e-05
ENSG00000197747	S100A10	protein_coding	78.5196	7.85196e-05
ENSG00000144746	ARL6IP5	protein_coding	78.5166	7.85166e-05
ENSG00000269427	-	lncRNA	78.4613	7.84613e-05
ENSG00000146433	TMEM181	protein_coding	78.3023	7.83023e-05
ENSG00000135677	GNS	protein_coding	78.2078	7.82078e-05
ENSG00000123416	TUBA1B	protein_coding	78.1481	7.81481e-05
ENSG00000183291	SELENOF	protein_coding	78.142	7.8142e-05
ENSG00000199824	RNU6-199P	snRNA	78.1325	7.81325e-05
ENSG00000187555	USP7	protein_coding	78.1187	7.81187e-05
ENSG00000275023	MLLT6	protein_coding	78.1176	7.81176e-05
ENSG00000125520	SLC2A4RG	protein_coding	78.0975	7.80975e-05
ENSG00000105835	NAMPT	protein_coding	78.0583	7.80583e-05
ENSG00000289017	-	lncRNA	78.0509	7.80509e-05
ENSG00000263834	MIR4635	miRNA	78.044	7.8044e-05
ENSG00000106771	TMEM245	protein_coding	78.0227	7.80227e-05
ENSG00000100994	PYGB	protein_coding	77.9568	7.79568e-05
ENSG00000235734	HMGN1P36	processed_pseudogene	77.9337	7.79337e-05
ENSG00000164442	CITED2	protein_coding	77.9103	7.79103e-05
ENSG00000054793	ATP9A	protein_coding	77.8639	7.78639e-05
ENSG00000118705	RPN2	protein_coding	77.8626	7.78626e-05
ENSG00000184743	ATL3	protein_coding	77.7737	7.77737e-05
ENSG00000185728	YTHDF3	protein_coding	77.7036	7.77036e-05
ENSG00000182827	ACBD3	protein_coding	77.6988	7.76988e-05
ENSG00000255126	-	lncRNA	77.6696	7.76696e-05
ENSG00000173674	EIF1AX	protein_coding	77.5543	7.75543e-05
ENSG00000201179	RNU6-1322P	snRNA	77.5358	7.75358e-05
ENSG00000135018	UBQLN1	protein_coding	77.5219	7.75219e-05
ENSG00000207189	Y_RNA	misc_RNA	77.4788	7.74788e-05
ENSG00000239305	RNF103	protein_coding	77.4556	7.74556e-05
ENSG00000132356	PRKAA1	protein_coding	77.393	7.7393e-05
ENSG00000235236	-	lncRNA	77.3776	7.73776e-05
ENSG00000196683	TOMM7	protein_coding	77.3276	7.73276e-05
ENSG00000260465	-	lncRNA	77.3263	7.73263e-05
ENSG00000187735	TCEA1	protein_coding	77.2827	7.72827e-05
ENSG00000234745	HLA-B	protein_coding	77.1585	7.71585e-05
ENSG00000124222	STX16	protein_coding	77.1216	7.71216e-05
ENSG00000189306	RRP7A	protein_coding	77.08	7.708e-05
ENSG00000188725	SMIM15	protein_coding	77.0474	7.70474e-05
ENSG00000138448	ITGAV	protein_coding	76.9684	7.69684e-05
ENSG00000014824	SLC30A9	protein_coding	76.963	7.6963e-05
ENSG00000207117	Y_RNA	misc_RNA	76.9596	7.69596e-05
ENSG00000167004	PDIA3	protein_coding	76.9591	7.69591e-05
ENSG00000242071	RPL7AP6	processed_pseudogene	76.9349	7.69349e-05
ENSG00000206738	Y_RNA	misc_RNA	76.9205	7.69205e-05
ENSG00000136450	SRSF1	protein_coding	76.9114	7.69114e-05
ENSG00000115760	BIRC6	protein_coding	76.8908	7.68908e-05
ENSG00000230922	-	lncRNA	76.8836	7.68836e-05
ENSG00000145592	RPL37	protein_coding	76.8764	7.68764e-05
ENSG00000101856	PGRMC1	protein_coding	76.8584	7.68584e-05
ENSG00000204592	HLA-E	protein_coding	76.8068	7.68068e-05
ENSG00000169180	XPO6	protein_coding	76.7954	7.67954e-05
ENSG00000270108	-	lncRNA	76.7397	7.67397e-05
ENSG00000147649	MTDH	protein_coding	76.7137	7.67137e-05
ENSG00000258337	-	lncRNA	76.7085	7.67085e-05
ENSG00000183010	PYCR1	protein_coding	76.6847	7.66847e-05
ENSG00000265490	-	lncRNA	76.683	7.6683e-05
ENSG00000136830	NIBAN2	protein_coding	76.6558	7.66558e-05
ENSG00000197977	ELOVL2	protein_coding	76.653	7.6653e-05
ENSG00000244491	-	lncRNA	76.6205	7.66205e-05
ENSG00000272558	-	lncRNA	76.5967	7.65967e-05
ENSG00000235920	THRAP3P3	processed_pseudogene	76.5462	7.65462e-05
ENSG00000170142	UBE2E1	protein_coding	76.5391	7.65391e-05
ENSG00000161551	ZNF577	protein_coding	76.5203	7.65203e-05
ENSG00000101335	MYL9	protein_coding	76.4304	7.64304e-05
ENSG00000257621	PSMA3-AS1	lncRNA	76.415	7.6415e-05
ENSG00000163597	SNHG16	lncRNA	76.4047	7.64047e-05
ENSG00000130513	GDF15	protein_coding	76.3823	7.63823e-05
ENSG00000163017	ACTG2	protein_coding	76.2878	7.62878e-05
ENSG00000142192	APP	protein_coding	76.2629	7.62629e-05
ENSG00000140396	NCOA2	protein_coding	76.2475	7.62475e-05
ENSG00000157500	APPL1	protein_coding	76.2277	7.62277e-05
ENSG00000116754	SRSF11	protein_coding	76.2028	7.62028e-05
ENSG00000104067	TJP1	protein_coding	76.094	7.6094e-05
ENSG00000246451	-	lncRNA	76.0816	7.60816e-05
ENSG00000199630	Y_RNA	misc_RNA	76.0141	7.60141e-05
ENSG00000163320	CGGBP1	protein_coding	75.9321	7.59321e-05
ENSG00000163902	RPN1	protein_coding	75.9195	7.59195e-05
ENSG00000215717	TMEM167B	protein_coding	75.8389	7.58389e-05
ENSG00000109133	TMEM33	protein_coding	75.8262	7.58262e-05
ENSG00000119523	ALG2	protein_coding	75.7982	7.57982e-05
ENSG00000264019	-	lncRNA	75.7845	7.57845e-05
ENSG00000254856	NDUFA3P2	processed_pseudogene	75.7603	7.57603e-05
ENSG00000128654	MTX2	protein_coding	75.7463	7.57463e-05
ENSG00000096696	DSP	protein_coding	75.7265	7.57265e-05
ENSG00000007392	LUC7L	protein_coding	75.641	7.5641e-05
ENSG00000100614	PPM1A	protein_coding	75.6256	7.56256e-05
ENSG00000236498	-	lncRNA	75.5677	7.55677e-05
ENSG00000080493	SLC4A4	protein_coding	75.489	7.5489e-05
ENSG00000108848	LUC7L3	protein_coding	75.481	7.5481e-05
ENSG00000238825	RNVU1-2	snRNA	75.4634	7.54634e-05
ENSG00000107581	EIF3A	protein_coding	75.4126	7.54126e-05
ENSG00000102144	PGK1	protein_coding	75.3996	7.53996e-05
ENSG00000255965	-	processed_pseudogene	75.3838	7.53838e-05
ENSG00000238812	RNU7-127P	snRNA	75.3493	7.53493e-05
ENSG00000079308	TNS1	protein_coding	75.3165	7.53165e-05
ENSG00000029363	BCLAF1	protein_coding	75.3078	7.53078e-05
ENSG00000281649	EBLN3P	lncRNA	75.2714	7.52714e-05
ENSG00000232608	TIMM9P2	processed_pseudogene	75.2392	7.52392e-05
ENSG00000156052	GNAQ	protein_coding	75.1728	7.51728e-05
ENSG00000118564	FBXL5	protein_coding	75.1371	7.51371e-05
ENSG00000287624	-	lncRNA	75.1336	7.51336e-05
ENSG00000129824	RPS4Y1	protein_coding	75.1174	7.51174e-05
ENSG00000264616	MIR4755	miRNA	75.1011	7.51011e-05
ENSG00000136536	MARCHF7	protein_coding	75.0285	7.50285e-05
ENSG00000089057	SLC23A2	protein_coding	75.0183	7.50183e-05
ENSG00000114251	WNT5A	protein_coding	74.9719	7.49719e-05
ENSG00000266751	MIR3661	miRNA	74.9302	7.49302e-05
ENSG00000166471	TMEM41B	protein_coding	74.921	7.4921e-05
ENSG00000200164	Y_RNA	misc_RNA	74.912	7.4912e-05
ENSG00000048828	FAM120A	protein_coding	74.847	7.4847e-05
ENSG00000197323	TRIM33	protein_coding	74.8375	7.48375e-05
ENSG00000187537	POTEG	protein_coding	74.8259	7.48259e-05
ENSG00000241990	PRR34-AS1	lncRNA	74.7671	7.47671e-05
ENSG00000253972	MAL2-AS1	lncRNA	74.7245	7.47245e-05
ENSG00000146205	ANO7	protein_coding	74.7108	7.47108e-05
ENSG00000152348	ATG10	protein_coding	74.6805	7.46805e-05
ENSG00000129625	REEP5	protein_coding	74.6795	7.46795e-05
ENSG00000163428	LRRC58	protein_coding	74.6787	7.46787e-05
ENSG00000251143	-	lncRNA	74.6625	7.46625e-05
ENSG00000224611	-	processed_pseudogene	74.6225	7.46225e-05
ENSG00000100567	PSMA3	protein_coding	74.6168	7.46168e-05
ENSG00000127418	FGFRL1	protein_coding	74.6012	7.46012e-05
ENSG00000198815	FOXJ3	protein_coding	74.5613	7.45613e-05
ENSG00000198586	TLK1	protein_coding	74.5538	7.45538e-05
ENSG00000281181	-	lncRNA	74.51	7.451e-05
ENSG00000221869	CEBPD	protein_coding	74.4874	7.44874e-05
ENSG00000149115	TNKS1BP1	protein_coding	74.4574	7.44574e-05
ENSG00000128989	ARPP19	protein_coding	74.4561	7.44561e-05
ENSG00000206847	Y_RNA	misc_RNA	74.451	7.4451e-05
ENSG00000103942	HOMER2	protein_coding	74.4508	7.44508e-05
ENSG00000152520	PAN3	protein_coding	74.4444	7.44444e-05
ENSG00000207588	MIR593	miRNA	74.3535	7.43535e-05
ENSG00000207926	MIR135A1	miRNA	74.3255	7.43255e-05
ENSG00000107341	UBE2R2	protein_coding	74.3249	7.43249e-05
ENSG00000166987	MBD6	protein_coding	74.3095	7.43095e-05
ENSG00000152642	GPD1L	protein_coding	74.2942	7.42942e-05
ENSG00000257550	-	lncRNA	74.267	7.4267e-05
ENSG00000131941	RHPN2	protein_coding	74.2118	7.42118e-05
ENSG00000269910	-	lncRNA	74.197	7.4197e-05
ENSG00000176105	YES1	protein_coding	74.1654	7.41654e-05
ENSG00000113575	PPP2CA	protein_coding	74.1144	7.41144e-05
ENSG00000184557	SOCS3	protein_coding	74.1039	7.41039e-05
ENSG00000268854	-	lncRNA	74.0798	7.40798e-05
ENSG00000279382	-	TEC	74.0667	7.40667e-05
ENSG00000100697	DICER1	protein_coding	74.0541	7.40541e-05
ENSG00000283041	-	processed_pseudogene	74.0386	7.40386e-05
ENSG00000286316	-	lncRNA	74.019	7.4019e-05
ENSG00000232149	FERP1	processed_pseudogene	73.9933	7.39933e-05
ENSG00000198589	LRBA	protein_coding	73.9659	7.39659e-05
ENSG00000064042	LIMCH1	protein_coding	73.9074	7.39074e-05
ENSG00000157613	CREB3L1	protein_coding	73.8574	7.38574e-05
ENSG00000269343	ZNF587B	protein_coding	73.8496	7.38496e-05
ENSG00000117595	IRF6	protein_coding	73.7847	7.37847e-05
ENSG00000254440	PBOV1	protein_coding	73.7649	7.37649e-05
ENSG00000187653	TMSB4XP8	processed_pseudogene	73.6964	7.36964e-05
ENSG00000143222	UFC1	protein_coding	73.6492	7.36492e-05
ENSG00000288662	-	lncRNA	73.5881	7.35881e-05
ENSG00000143882	ATP6V1C2	protein_coding	73.5152	7.35152e-05
ENSG00000176986	SEC24C	protein_coding	73.492	7.3492e-05
ENSG00000269958	-	lncRNA	73.4851	7.34851e-05
ENSG00000275215	RNA5-8SN3	rRNA	73.4755	7.34755e-05
ENSG00000268906	-	lncRNA	73.4025	7.34025e-05
ENSG00000157916	RER1	protein_coding	73.3941	7.33941e-05
ENSG00000252297	RNU6-875P	snRNA	73.3898	7.33898e-05
ENSG00000168288	MMADHC	protein_coding	73.3417	7.33417e-05
ENSG00000200502	Y_RNA	misc_RNA	73.3132	7.33132e-05
ENSG00000168672	LRATD2	protein_coding	73.2578	7.32578e-05
ENSG00000274295	-	processed_pseudogene	73.2553	7.32553e-05
ENSG00000207146	Y_RNA	misc_RNA	73.1769	7.31769e-05
ENSG00000241553	ARPC4	protein_coding	73.1317	7.31317e-05
ENSG00000110330	BIRC2	protein_coding	73.0675	7.30675e-05
ENSG00000208028	MIR616	miRNA	72.9811	7.29811e-05
ENSG00000133606	MKRN1	protein_coding	72.9191	7.29191e-05
ENSG00000220323	H2BC19P	transcribed_unprocessed_pseudogene	72.9091	7.29091e-05
ENSG00000249138	SLED1	transcribed_processed_pseudogene	72.8882	7.28882e-05
ENSG00000273300	-	lncRNA	72.8785	7.28785e-05
ENSG00000117602	RCAN3	protein_coding	72.8575	7.28575e-05
ENSG00000228363	-	lncRNA	72.8309	7.28309e-05
ENSG00000057252	SOAT1	protein_coding	72.7591	7.27591e-05
ENSG00000210195	MT-TT	Mt_tRNA	72.731	7.2731e-05
ENSG00000099250	NRP1	protein_coding	72.6455	7.26455e-05
ENSG00000140416	TPM1	protein_coding	72.6337	7.26337e-05
ENSG00000188959	C9orf152	protein_coding	72.6235	7.26235e-05
ENSG00000289044	-	lncRNA	72.6169	7.26169e-05
ENSG00000082898	XPO1	protein_coding	72.6153	7.26153e-05
ENSG00000112851	ERBIN	protein_coding	72.6109	7.26109e-05
ENSG00000069535	MAOB	protein_coding	72.6056	7.26056e-05
ENSG00000239486	-	unprocessed_pseudogene	72.5207	7.25207e-05
ENSG00000159182	PRAC1	protein_coding	72.5134	7.25134e-05
ENSG00000262160	-	lncRNA	72.4614	7.24614e-05
ENSG00000090661	CERS4	protein_coding	72.4407	7.24407e-05
ENSG00000142871	CCN1	protein_coding	72.4364	7.24364e-05
ENSG00000199471	Y_RNA	misc_RNA	72.3564	7.23564e-05
ENSG00000106049	HIBADH	protein_coding	72.3069	7.23069e-05
ENSG00000206651	Y_RNA	misc_RNA	72.288	7.2288e-05
ENSG00000227329	-	processed_pseudogene	72.2418	7.22418e-05
ENSG00000151414	NEK7	protein_coding	72.2414	7.22414e-05
ENSG00000234604	-	processed_pseudogene	72.1433	7.21433e-05
ENSG00000088930	XRN2	protein_coding	72.114	7.2114e-05
ENSG00000082641	NFE2L1	protein_coding	72.106	7.2106e-05
ENSG00000139112	GABARAPL1	protein_coding	72.0987	7.20987e-05
ENSG00000244038	DDOST	protein_coding	72.0155	7.20155e-05
ENSG00000009954	BAZ1B	protein_coding	72.0067	7.20067e-05
ENSG00000158747	NBL1	protein_coding	71.9719	7.19719e-05
ENSG00000101166	PRELID3B	protein_coding	71.958	7.1958e-05
ENSG00000170035	UBE2E3	protein_coding	71.9542	7.19542e-05
ENSG00000111328	CDK2AP1	protein_coding	71.9266	7.19266e-05
ENSG00000150347	ARID5B	protein_coding	71.9209	7.19209e-05
ENSG00000274173	-	lncRNA	71.854	7.1854e-05
ENSG00000175895	PLEKHF2	protein_coding	71.8218	7.18218e-05
ENSG00000163453	IGFBP7	protein_coding	71.8139	7.18139e-05
ENSG00000254263	-	lncRNA	71.7888	7.17888e-05
ENSG00000156504	PABIR2	protein_coding	71.7819	7.17819e-05
ENSG00000107223	EDF1	protein_coding	71.7655	7.17655e-05
ENSG00000075785	RAB7A	protein_coding	71.7625	7.17625e-05
ENSG00000254578	-	lncRNA	71.71	7.171e-05
ENSG00000163348	PYGO2	protein_coding	71.692	7.1692e-05
ENSG00000116005	PCYOX1	protein_coding	71.6841	7.16841e-05
ENSG00000100906	NFKBIA	protein_coding	71.6824	7.16824e-05
ENSG00000130985	UBA1	protein_coding	71.6807	7.16807e-05
ENSG00000228748	-	lncRNA	71.5768	7.15768e-05
ENSG00000202089	RNU6-1306P	snRNA	71.5017	7.15017e-05
ENSG00000131016	AKAP12	protein_coding	71.492	7.1492e-05
ENSG00000120686	UFM1	protein_coding	71.4891	7.14891e-05
ENSG00000242125	SNHG3	lncRNA	71.46	7.146e-05
ENSG00000011295	TTC19	protein_coding	71.4542	7.14542e-05
ENSG00000136643	RPS6KC1	protein_coding	71.4094	7.14094e-05
ENSG00000183726	TMEM50A	protein_coding	71.371	7.1371e-05
ENSG00000149658	YTHDF1	protein_coding	71.3593	7.13593e-05
ENSG00000254198	-	processed_pseudogene	71.2608	7.12608e-05
ENSG00000157933	SKI	protein_coding	71.2335	7.12335e-05
ENSG00000185129	PURA	protein_coding	71.2065	7.12065e-05
ENSG00000078618	NRDC	protein_coding	71.1839	7.11839e-05
ENSG00000186480	INSIG1	protein_coding	71.1612	7.11612e-05
ENSG00000137497	NUMA1	protein_coding	71.1131	7.11131e-05
ENSG00000260594	-	lncRNA	71.1126	7.11126e-05
ENSG00000184840	TMED9	protein_coding	71.0969	7.10969e-05
ENSG00000111269	CREBL2	protein_coding	71.0833	7.10833e-05
ENSG00000151239	TWF1	protein_coding	71.0689	7.10689e-05
ENSG00000182551	ADI1	protein_coding	71.0439	7.10439e-05
ENSG00000116406	EDEM3	protein_coding	70.9846	7.09846e-05
ENSG00000072778	ACADVL	protein_coding	70.9509	7.09509e-05
ENSG00000111481	COPZ1	protein_coding	70.8434	7.08434e-05
ENSG00000201900	RNY1P13	misc_RNA	70.8097	7.08097e-05
ENSG00000173402	DAG1	protein_coding	70.7921	7.07921e-05
ENSG00000116350	SRSF4	protein_coding	70.7686	7.07686e-05
ENSG00000196937	FAM3C	protein_coding	70.7418	7.07418e-05
ENSG00000224901	-	lncRNA	70.7184	7.07184e-05
ENSG00000119711	ALDH6A1	protein_coding	70.6857	7.06857e-05
ENSG00000163840	DTX3L	protein_coding	70.6558	7.06558e-05
ENSG00000010244	ZNF207	protein_coding	70.6497	7.06497e-05
ENSG00000135387	CAPRIN1	protein_coding	70.6287	7.06287e-05
ENSG00000179889	PDXDC1	protein_coding	70.6136	7.06136e-05
ENSG00000136167	LCP1	protein_coding	70.6064	7.06064e-05
ENSG00000104824	HNRNPL	protein_coding	70.5983	7.05983e-05
ENSG00000086666	ZFAND6	protein_coding	70.5531	7.05531e-05
ENSG00000233766	CAVIN2-AS1	lncRNA	70.5518	7.05518e-05
ENSG00000187446	CHP1	protein_coding	70.5459	7.05459e-05
ENSG00000163605	PPP4R2	protein_coding	70.5027	7.05027e-05
ENSG00000263165	-	lncRNA	70.4972	7.04972e-05
ENSG00000274051	-	misc_RNA	70.4962	7.04962e-05
ENSG00000241258	CRCP	protein_coding	70.4804	7.04804e-05
ENSG00000029725	RABEP1	protein_coding	70.4737	7.04737e-05
ENSG00000134590	RTL8C	protein_coding	70.4671	7.04671e-05
ENSG00000166197	NOLC1	protein_coding	70.4117	7.04117e-05
ENSG00000197961	ZNF121	protein_coding	70.3879	7.03879e-05
ENSG00000259945	-	lncRNA	70.3736	7.03736e-05
ENSG00000173575	CHD2	protein_coding	70.3704	7.03704e-05
ENSG00000204525	HLA-C	protein_coding	70.3489	7.03489e-05
ENSG00000165476	REEP3	protein_coding	70.3444	7.03444e-05
ENSG00000100644	HIF1A	protein_coding	70.3248	7.03248e-05
ENSG00000231010	-	lncRNA	70.2909	7.02909e-05
ENSG00000172869	DMXL1	protein_coding	70.2886	7.02886e-05
ENSG00000177469	CAVIN1	protein_coding	70.2657	7.02657e-05
ENSG00000259457	-	lncRNA	70.2562	7.02562e-05
ENSG00000177425	PAWR	protein_coding	70.2406	7.02406e-05
ENSG00000221823	PPP3R1	protein_coding	70.2302	7.02302e-05
ENSG00000264443	NCMAP-DT	lncRNA	70.2159	7.02159e-05
ENSG00000251774	RNU6-377P	snRNA	70.2003	7.02003e-05
ENSG00000108588	CCDC47	protein_coding	70.1696	7.01696e-05
ENSG00000146830	GIGYF1	protein_coding	70.1471	7.01471e-05
ENSG00000287765	-	lncRNA	70.138	7.0138e-05
ENSG00000240175	MAGI1-AS1	lncRNA	70.1202	7.01202e-05
ENSG00000235872	-	lncRNA	70.1146	7.01146e-05
ENSG00000174282	ZBTB4	protein_coding	70.1043	7.01043e-05
ENSG00000166228	PCBD1	protein_coding	70.0423	7.00423e-05
ENSG00000256034	-	lncRNA	70.0136	7.00136e-05
ENSG00000153904	DDAH1	protein_coding	70.0017	7.00017e-05
ENSG00000269940	-	lncRNA	69.9538	6.99538e-05
ENSG00000102910	LONP2	protein_coding	69.9534	6.99534e-05
ENSG00000276620	-	processed_pseudogene	69.8968	6.98968e-05
ENSG00000168610	STAT3	protein_coding	69.8897	6.98897e-05
ENSG00000134851	TMEM165	protein_coding	69.8664	6.98664e-05
ENSG00000119844	AFTPH	protein_coding	69.8616	6.98616e-05
ENSG00000201850	Y_RNA	misc_RNA	69.8427	6.98427e-05
ENSG00000165272	AQP3	protein_coding	69.7685	6.97685e-05
ENSG00000100796	PPP4R3A	protein_coding	69.7175	6.97175e-05
ENSG00000276334	-	lncRNA	69.6752	6.96752e-05
ENSG00000153561	RMND5A	protein_coding	69.6642	6.96642e-05
ENSG00000265820	MIR3177	miRNA	69.6142	6.96142e-05
ENSG00000280927	CTBP1-AS	lncRNA	69.5771	6.95771e-05
ENSG00000224412	-	processed_pseudogene	69.5531	6.95531e-05
ENSG00000154174	TOMM70	protein_coding	69.5214	6.95214e-05
ENSG00000125107	CNOT1	protein_coding	69.5033	6.95033e-05
ENSG00000142208	AKT1	protein_coding	69.4746	6.94746e-05
ENSG00000146676	PURB	protein_coding	69.4688	6.94688e-05
ENSG00000230046	BIRC6-AS1	lncRNA	69.4429	6.94429e-05
ENSG00000198843	SELENOT	protein_coding	69.4201	6.94201e-05
ENSG00000206702	RNU1-11P	snRNA	69.4149	6.94149e-05
ENSG00000162923	WDR26	protein_coding	69.3966	6.93966e-05
ENSG00000062194	GPBP1	protein_coding	69.3708	6.93708e-05
ENSG00000147669	POLR2K	protein_coding	69.3306	6.93306e-05
ENSG00000201229	SNORA63D	snoRNA	69.3098	6.93098e-05
ENSG00000075415	SLC25A3	protein_coding	69.3024	6.93024e-05
ENSG00000139865	TTC6	protein_coding	69.3019	6.93019e-05
ENSG00000109180	OCIAD1	protein_coding	69.2758	6.92758e-05
ENSG00000268636	-	lncRNA	69.2237	6.92237e-05
ENSG00000249180	-	lncRNA	69.2069	6.92069e-05
ENSG00000105323	HNRNPUL1	protein_coding	69.1884	6.91884e-05
ENSG00000223989	-	lncRNA	69.1701	6.91701e-05
ENSG00000138018	SELENOI	protein_coding	69.1179	6.91179e-05
ENSG00000215156	-	processed_pseudogene	69.1148	6.91148e-05
ENSG00000131873	CHSY1	protein_coding	69.1099	6.91099e-05
ENSG00000131368	MRPS25	protein_coding	69.092	6.9092e-05
ENSG00000225195	-	lncRNA	69.0836	6.90836e-05
ENSG00000230084	-	lncRNA	69.0535	6.90535e-05
ENSG00000278475	-	lncRNA	69.0478	6.90478e-05
ENSG00000129315	CCNT1	protein_coding	69.0441	6.90441e-05
ENSG00000135720	DYNC1LI2	protein_coding	68.9819	6.89819e-05
ENSG00000234961	-	lncRNA	68.9657	6.89657e-05
ENSG00000076043	REXO2	protein_coding	68.9047	6.89047e-05
ENSG00000269540	-	processed_pseudogene	68.8842	6.88842e-05
ENSG00000168092	PAFAH1B2	protein_coding	68.8775	6.88775e-05
ENSG00000132294	EFR3A	protein_coding	68.877	6.8877e-05
ENSG00000113300	CNOT6	protein_coding	68.8725	6.88725e-05
ENSG00000088247	KHSRP	protein_coding	68.8587	6.88587e-05
ENSG00000175899	A2M	protein_coding	68.8533	6.88533e-05
ENSG00000071967	CYBRD1	protein_coding	68.8526	6.88526e-05
ENSG00000197965	MPZL1	protein_coding	68.8508	6.88508e-05
ENSG00000160014	CALM3	protein_coding	68.8182	6.88182e-05
ENSG00000133392	MYH11	protein_coding	68.8112	6.88112e-05
ENSG00000166913	YWHAB	protein_coding	68.7793	6.87793e-05
ENSG00000273557	-	lncRNA	68.7614	6.87614e-05
ENSG00000263813	MIR3679	miRNA	68.7538	6.87538e-05
ENSG00000196821	ILRUN	protein_coding	68.7395	6.87395e-05
ENSG00000212296	SNORD72	snoRNA	68.7203	6.87203e-05
ENSG00000171867	PRNP	protein_coding	68.6871	6.86871e-05
ENSG00000173542	MOB1B	protein_coding	68.6791	6.86791e-05
ENSG00000105372	RPS19	protein_coding	68.635	6.8635e-05
ENSG00000221716	SNORA11	snoRNA	68.6233	6.86233e-05
ENSG00000100813	ACIN1	protein_coding	68.5868	6.85868e-05
ENSG00000187109	NAP1L1	protein_coding	68.5809	6.85809e-05
ENSG00000135870	RC3H1	protein_coding	68.5391	6.85391e-05
ENSG00000115053	NCL	protein_coding	68.4935	6.84935e-05
ENSG00000206828	RNVU1-30	snRNA	68.4916	6.84916e-05
ENSG00000108582	CPD	protein_coding	68.4806	6.84806e-05
ENSG00000015171	ZMYND11	protein_coding	68.4794	6.84794e-05
ENSG00000169252	ADRB2	protein_coding	68.4283	6.84283e-05
ENSG00000072803	FBXW11	protein_coding	68.3685	6.83685e-05
ENSG00000276494	-	misc_RNA	68.3062	6.83062e-05
ENSG00000145391	SETD7	protein_coding	68.2908	6.82908e-05
ENSG00000197119	SLC25A29	protein_coding	68.2304	6.82304e-05
ENSG00000274093	-	lncRNA	68.2275	6.82275e-05
ENSG00000273221	-	lncRNA	68.2233	6.82233e-05
ENSG00000129351	ILF3	protein_coding	68.2192	6.82192e-05
ENSG00000228906	-	lncRNA	68.1705	6.81705e-05
ENSG00000172175	MALT1	protein_coding	68.1622	6.81622e-05
ENSG00000163344	PMVK	protein_coding	68.1262	6.81262e-05
ENSG00000277634	Y_RNA	misc_RNA	68.1134	6.81134e-05
ENSG00000034677	RNF19A	protein_coding	68.1058	6.81058e-05
ENSG00000283146	MIR548AU	miRNA	68.086	6.8086e-05
ENSG00000222287	RNU6-1043P	snRNA	68.0558	6.80558e-05
ENSG00000148358	GPR107	protein_coding	68.0121	6.80121e-05
ENSG00000254873	-	lncRNA	67.9358	6.79358e-05
ENSG00000172757	CFL1	protein_coding	67.907	6.7907e-05
ENSG00000200651	Y_RNA	misc_RNA	67.885	6.7885e-05
ENSG00000135862	LAMC1	protein_coding	67.8749	6.78749e-05
ENSG00000116741	RGS2	protein_coding	67.7894	6.77894e-05
ENSG00000273289	-	lncRNA	67.7683	6.77683e-05
ENSG00000235123	DSCAM-AS1	lncRNA	67.7284	6.77284e-05
ENSG00000168938	PPIC	protein_coding	67.718	6.7718e-05
ENSG00000099783	HNRNPM	protein_coding	67.6934	6.76934e-05
ENSG00000171863	RPS7	protein_coding	67.6885	6.76885e-05
ENSG00000260621	-	lncRNA	67.6883	6.76883e-05
ENSG00000253683	-	processed_pseudogene	67.6691	6.76691e-05
ENSG00000196792	STRN3	protein_coding	67.6491	6.76491e-05
ENSG00000198146	ZNF770	protein_coding	67.5812	6.75812e-05
ENSG00000238777	RNU7-141P	snRNA	67.5703	6.75703e-05
ENSG00000161011	SQSTM1	protein_coding	67.5342	6.75342e-05
ENSG00000252766	RNU6-255P	snRNA	67.5262	6.75262e-05
ENSG00000134644	PUM1	protein_coding	67.5156	6.75156e-05
ENSG00000117479	SLC19A2	protein_coding	67.4991	6.74991e-05
ENSG00000009335	UBE3C	protein_coding	67.4828	6.74828e-05
ENSG00000171109	MFN1	protein_coding	67.4769	6.74769e-05
ENSG00000265706	SNORD53B	snoRNA	67.4701	6.74701e-05
ENSG00000102158	MAGT1	protein_coding	67.4622	6.74622e-05
ENSG00000086758	HUWE1	protein_coding	67.4567	6.74567e-05
ENSG00000117410	ATP6V0B	protein_coding	67.4259	6.74259e-05
ENSG00000275227	-	misc_RNA	67.424	6.7424e-05
ENSG00000199753	SNORD104	snoRNA	67.4153	6.74153e-05
ENSG00000067082	KLF6	protein_coding	67.4003	6.74003e-05
ENSG00000231795	ITCH-IT1	lncRNA	67.362	6.7362e-05
ENSG00000180535	BHLHA15	protein_coding	67.3469	6.73469e-05
ENSG00000086065	CHMP5	protein_coding	67.2724	6.72724e-05
ENSG00000108510	MED13	protein_coding	67.2698	6.72698e-05
ENSG00000110721	CHKA	protein_coding	67.2393	6.72393e-05
ENSG00000157911	PEX10	protein_coding	67.234	6.7234e-05
ENSG00000113732	ATP6V0E1	protein_coding	67.2331	6.72331e-05
ENSG00000104805	NUCB1	protein_coding	67.1858	6.71858e-05
ENSG00000119888	EPCAM	protein_coding	67.184	6.7184e-05
ENSG00000137801	THBS1	protein_coding	67.1778	6.71778e-05
ENSG00000110651	CD81	protein_coding	67.1736	6.71736e-05
ENSG00000118579	MED28	protein_coding	67.1596	6.71596e-05
ENSG00000272234	-	lncRNA	67.1473	6.71473e-05
ENSG00000214022	REPIN1	protein_coding	67.0735	6.70735e-05
ENSG00000158164	TMSB15A	protein_coding	67.0711	6.70711e-05
ENSG00000102547	CAB39L	protein_coding	67.0688	6.70688e-05
ENSG00000060237	WNK1	protein_coding	67.0588	6.70588e-05
ENSG00000259820	-	lncRNA	67.0314	6.70314e-05
ENSG00000104687	GSR	protein_coding	67.0175	6.70175e-05
ENSG00000212601	RNA5SP53	rRNA_pseudogene	66.9967	6.69967e-05
ENSG00000252061	RNU6-415P	snRNA	66.9967	6.69967e-05
ENSG00000070018	LRP6	protein_coding	66.9838	6.69838e-05
ENSG00000279753	-	TEC	66.9717	6.69717e-05
ENSG00000202318	Y_RNA	misc_RNA	66.9481	6.69481e-05
ENSG00000275052	PPP4R3B	protein_coding	66.931	6.6931e-05
ENSG00000121892	PDS5A	protein_coding	66.8971	6.68971e-05
ENSG00000250698	-	lncRNA	66.8786	6.68786e-05
ENSG00000117868	ESYT2	protein_coding	66.8621	6.68621e-05
ENSG00000088986	DYNLL1	protein_coding	66.8551	6.68551e-05
ENSG00000274934	-	misc_RNA	66.7997	6.67997e-05
ENSG00000228976	SUMO2P8	processed_pseudogene	66.7984	6.67984e-05
ENSG00000121310	ECHDC2	protein_coding	66.7693	6.67693e-05
ENSG00000130402	ACTN4	protein_coding	66.7504	6.67504e-05
ENSG00000198918	RPL39	protein_coding	66.748	6.6748e-05
ENSG00000236556	-	lncRNA	66.7147	6.67147e-05
ENSG00000093167	LRRFIP2	protein_coding	66.6919	6.66919e-05
ENSG00000232112	TMA7	protein_coding	66.6616	6.66616e-05
ENSG00000170471	RALGAPB	protein_coding	66.6569	6.66569e-05
ENSG00000074800	ENO1	protein_coding	66.6345	6.66345e-05
ENSG00000072135	PTPN18	protein_coding	66.6143	6.66143e-05
ENSG00000266969	CEP192-DT	lncRNA	66.601	6.6601e-05
ENSG00000179477	ALOX12B	protein_coding	66.5938	6.65938e-05
ENSG00000169567	HINT1	protein_coding	66.56	6.656e-05
ENSG00000200839	RNA5SP48	rRNA_pseudogene	66.5073	6.65073e-05
ENSG00000249592	-	lncRNA	66.4936	6.64936e-05
ENSG00000273974	-	misc_RNA	66.4447	6.64447e-05
ENSG00000233799	-	lncRNA	66.4382	6.64382e-05
ENSG00000289106	-	lncRNA	66.409	6.6409e-05
ENSG00000232680	-	lncRNA	66.3789	6.63789e-05
ENSG00000071626	DAZAP1	protein_coding	66.3512	6.63512e-05
ENSG00000151692	RNF144A	protein_coding	66.2989	6.62989e-05
ENSG00000136044	APPL2	protein_coding	66.2561	6.62561e-05
ENSG00000101966	XIAP	protein_coding	66.219	6.6219e-05
ENSG00000087301	TXNDC16	protein_coding	66.1994	6.61994e-05
ENSG00000260934	-	lncRNA	66.1728	6.61728e-05
ENSG00000189067	LITAF	protein_coding	66.1541	6.61541e-05
ENSG00000283534	MIR374C	miRNA	66.1541	6.61541e-05
ENSG00000253598	SLC10A5	protein_coding	66.0894	6.60894e-05
ENSG00000044115	CTNNA1	protein_coding	66.0612	6.60612e-05
ENSG00000228606	-	lncRNA	66.0433	6.60433e-05
ENSG00000091039	OSBPL8	protein_coding	66.0384	6.60384e-05
ENSG00000251579	-	processed_pseudogene	65.9907	6.59907e-05
ENSG00000128524	ATP6V1F	protein_coding	65.9646	6.59646e-05
ENSG00000075292	ZNF638	protein_coding	65.9549	6.59549e-05
ENSG00000159267	HLCS	protein_coding	65.9391	6.59391e-05
ENSG00000090615	GOLGA3	protein_coding	65.9159	6.59159e-05
ENSG00000142669	SH3BGRL3	protein_coding	65.908	6.5908e-05
ENSG00000206573	THUMPD3-AS1	lncRNA	65.8432	6.58432e-05
ENSG00000272588	-	lncRNA	65.8425	6.58425e-05
ENSG00000146007	ZMAT2	protein_coding	65.7877	6.57877e-05
ENSG00000203727	SAMD5	protein_coding	65.7796	6.57796e-05
ENSG00000148341	SH3GLB2	protein_coding	65.7557	6.57557e-05
ENSG00000225733	FGD5-AS1	lncRNA	65.7415	6.57415e-05
ENSG00000236199	-	lncRNA	65.737	6.5737e-05
ENSG00000259661	-	lncRNA	65.7112	6.57112e-05
ENSG00000261544	-	lncRNA	65.7078	6.57078e-05
ENSG00000100138	SNU13	protein_coding	65.6738	6.56738e-05
ENSG00000198087	CD2AP	protein_coding	65.6642	6.56642e-05
ENSG00000131263	RLIM	protein_coding	65.6427	6.56427e-05
ENSG00000203880	PCMTD2	protein_coding	65.6411	6.56411e-05
ENSG00000005483	KMT2E	protein_coding	65.571	6.5571e-05
ENSG00000278456	-	lncRNA	65.5347	6.55347e-05
ENSG00000224505	-	lncRNA	65.5285	6.55285e-05
ENSG00000184787	UBE2G2	protein_coding	65.4633	6.54633e-05
ENSG00000238258	-	lncRNA	65.4153	6.54153e-05
ENSG00000119138	KLF9	protein_coding	65.4016	6.54016e-05
ENSG00000169398	PTK2	protein_coding	65.397	6.5397e-05
ENSG00000071794	HLTF	protein_coding	65.3969	6.53969e-05
ENSG00000212615	SNORD58	snoRNA	65.388	6.5388e-05
ENSG00000287191	-	lncRNA	65.3848	6.53848e-05
ENSG00000144567	RETREG2	protein_coding	65.3704	6.53704e-05
ENSG00000207363	Y_RNA	misc_RNA	65.336	6.5336e-05
ENSG00000243423	-	processed_pseudogene	65.3195	6.53195e-05
ENSG00000145907	G3BP1	protein_coding	65.314	6.5314e-05
ENSG00000205531	NAP1L4	protein_coding	65.3126	6.53126e-05
ENSG00000168175	MAPK1IP1L	protein_coding	65.3123	6.53123e-05
ENSG00000170606	HSPA4	protein_coding	65.3101	6.53101e-05
ENSG00000166747	AP1G1	protein_coding	65.2934	6.52934e-05
ENSG00000180957	PITPNB	protein_coding	65.2663	6.52663e-05
ENSG00000067048	DDX3Y	protein_coding	65.1492	6.51492e-05
ENSG00000259607	-	lncRNA	65.1378	6.51378e-05
ENSG00000055070	SZRD1	protein_coding	65.099	6.5099e-05
ENSG00000122515	ZMIZ2	protein_coding	65.0575	6.50575e-05
ENSG00000257663	-	lncRNA	65.0328	6.50328e-05
ENSG00000229851	ARSD-AS1	lncRNA	65.0246	6.50246e-05
ENSG00000265195	MIR4312	miRNA	65.0034	6.50034e-05
ENSG00000177479	ARIH2	protein_coding	64.9639	6.49639e-05
ENSG00000116288	PARK7	protein_coding	64.9215	6.49215e-05
ENSG00000204580	DDR1	protein_coding	64.9212	6.49212e-05
ENSG00000278791	-	miRNA	64.9203	6.49203e-05
ENSG00000117480	FAAH	protein_coding	64.8514	6.48514e-05
ENSG00000144481	TRPM8	protein_coding	64.8397	6.48397e-05
ENSG00000272034	SNORD14A	snoRNA	64.8284	6.48284e-05
ENSG00000200051	-	snoRNA	64.8099	6.48099e-05
ENSG00000101310	SEC23B	protein_coding	64.7934	6.47934e-05
ENSG00000274759	RNA5SP527	rRNA	64.7866	6.47866e-05
ENSG00000271532	BBIP1P1	processed_pseudogene	64.7833	6.47833e-05
ENSG00000212331	RNA5SP297	rRNA_pseudogene	64.7801	6.47801e-05
ENSG00000232754	-	lncRNA	64.7088	6.47088e-05
ENSG00000118971	CCND2	protein_coding	64.7084	6.47084e-05
ENSG00000229097	CALM2P2	processed_pseudogene	64.7004	6.47004e-05
ENSG00000004799	PDK4	protein_coding	64.6895	6.46895e-05
ENSG00000231551	PDE4DIPP6	transcribed_unprocessed_pseudogene	64.6832	6.46832e-05
ENSG00000159377	PSMB4	protein_coding	64.6719	6.46719e-05
ENSG00000099942	CRKL	protein_coding	64.6713	6.46713e-05
ENSG00000149806	FAU	protein_coding	64.6547	6.46547e-05
ENSG00000182095	TNRC18	protein_coding	64.6451	6.46451e-05
ENSG00000176018	LYSMD3	protein_coding	64.6388	6.46388e-05
ENSG00000184489	PTP4A3	protein_coding	64.6365	6.46365e-05
ENSG00000273776	MIR6126	miRNA	64.5911	6.45911e-05
ENSG00000173915	ATP5MK	protein_coding	64.5717	6.45717e-05
ENSG00000084652	TXLNA	protein_coding	64.566	6.4566e-05
ENSG00000116016	EPAS1	protein_coding	64.537	6.4537e-05
ENSG00000055208	TAB2	protein_coding	64.5063	6.45063e-05
ENSG00000268983	-	lncRNA	64.489	6.4489e-05
ENSG00000152601	MBNL1	protein_coding	64.4782	6.44782e-05
ENSG00000115339	GALNT3	protein_coding	64.4757	6.44757e-05
ENSG00000007168	PAFAH1B1	protein_coding	64.4516	6.44516e-05
ENSG00000115762	PLEKHB2	protein_coding	64.4408	6.44408e-05
ENSG00000289528	-	lncRNA	64.4354	6.44354e-05
ENSG00000278413	-	misc_RNA	64.4154	6.44154e-05
ENSG00000146648	EGFR	protein_coding	64.3929	6.43929e-05
ENSG00000263465	SRSF8	protein_coding	64.3842	6.43842e-05
ENSG00000205765	C5orf51	protein_coding	64.3768	6.43768e-05
ENSG00000121858	TNFSF10	protein_coding	64.3435	6.43435e-05
ENSG00000131788	PIAS3	protein_coding	64.3236	6.43236e-05
ENSG00000213553	RPLP0P6	processed_pseudogene	64.3106	6.43106e-05
ENSG00000147853	AK3	protein_coding	64.3102	6.43102e-05
ENSG00000145715	RASA1	protein_coding	64.3053	6.43053e-05
ENSG00000207008	SNORA54	snoRNA	64.3051	6.43051e-05
ENSG00000235529	AGAP1-IT1	lncRNA	64.2924	6.42924e-05
ENSG00000180530	NRIP1	protein_coding	64.2705	6.42705e-05
ENSG00000185189	NRBP2	protein_coding	64.2614	6.42614e-05
ENSG00000144597	EAF1	protein_coding	64.2512	6.42512e-05
ENSG00000239402	CYP4F62P	transcribed_unprocessed_pseudogene	64.2475	6.42475e-05
ENSG00000064607	SUGP2	protein_coding	64.2122	6.42122e-05
ENSG00000114686	MRPL3	protein_coding	64.2113	6.42113e-05
ENSG00000199762	Y_RNA	misc_RNA	64.196	6.4196e-05
ENSG00000232888	RPS11P5	processed_pseudogene	64.1533	6.41533e-05
ENSG00000258968	-	processed_pseudogene	64.1313	6.41313e-05
ENSG00000163629	PTPN13	protein_coding	64.1306	6.41306e-05
ENSG00000148908	RGS10	protein_coding	64.1277	6.41277e-05
[truncated: 55,119 more rows]

## Sheet: Transcript analysis
Supplementary Table S2 (transcript analysis). The top 50 most highly expressed transcripts detected by RNA-seq of the FFPE RP samples from patients with HRPC who developed CR after post-RP BCR.
†: Transcripts per million (TPM) represents the relative abundance of a transcript among a population of sequenced transcripts Abbreviation: BCR, biochemical recurrence; CR, clinical recurrence; FFPE, formalin-fixed paraffin-embedded; HRPC, high-risk prostate cancer; lncRNA, long non cording RNA; miscRNA, miscellaneous RNA; RP, radical prostatectomy; scaRNA, cajal body-specific RNAs; snRNA, small…
Transcript ID	Transcript Symbol	Transcript Type	TPM, no. (%) †
ENST00000636484	RN7SK-201	snRNA	87807.1	0.0878071
ENST00000490232	RN7SL2-201	misc_RNA	21249.9	0.0212499
ENST00000618786	RN7SL1-201	misc_RNA	17934	0.017934
ENST00000516869	RPPH1-201	ribozyme	16676.9	0.0166769
ENST00000363618	RN7SKP203-201	misc_RNA	13939.6	0.0139396
ENST00000384278	RNU1-2-201	snRNA	12556.5	0.0125565
ENST00000384782	RNU1-3-201	snRNA	11754.2	0.0117542
ENST00000410396	RNU2-2P-201	snRNA	10527.4	0.0105274
ENST00000383858	RNVU1-7-201	snRNA	8994.12	0.00899412
ENST00000619109	U1.26-201	snRNA	8384.36	0.00838436
ENST00000615842	RNVU1-29-201	snRNA	7794.18	0.00779418
ENST00000383869	RNU1-27P-201	snRNA	7286.3	0.0072863
ENST00000384659	RNU1-4-201	snRNA	7226.85	0.00722685
ENST00000383925	RNU1-1-201	snRNA	6716.8	0.0067168
ENST00000601812	KLK3-215	protein_coding	6297	0.006297
ENST00000363046	RMRP-202	ribozyme	6008.1	0.0060081
ENST00000365668	RNU4-2-201	snRNA	5328.58	0.00532858
ENST00000384010	RNVU1-18-201	snRNA	4709.52	0.00470952
ENST00000581458	RN7SL5P-201	misc_RNA	4360.63	0.00436063
ENST00000595151	KLK3-205	protein_coding	4301.1	0.0043011
ENST00000595173	KLK2-207	protein_coding	3910.63	0.00391063
ENST00000584058	RN7SL4P-201	misc_RNA	3863.94	0.00386394
ENST00000610976	RNVU1-28-201	snRNA	3595.28	0.00359528
ENST00000534336	MALAT1-202	lncRNA	3582.61	0.00358261
ENST00000361381	MT-ND4-201	protein_coding	3482.61	0.00348261
ENST00000361624	MT-CO1-201	protein_coding	3037.66	0.00303766
ENST00000383861	RNU1-28P-201	snRNA	2975.66	0.00297566
ENST00000361789	MT-CYB-201	protein_coding	2931.54	0.00293154
ENST00000364938	SNORA73A-201	snoRNA	2906.14	0.00290614
ENST00000361899	MT-ATP6-201	protein_coding	2767.95	0.00276795
ENST00000362079	MT-CO3-201	protein_coding	2693.37	0.00269337
ENST00000364558	RN7SKP71-201	misc_RNA	2687.06	0.00268706
ENST00000458748	SCARNA2-201	scaRNA	2477.45	0.00247745
ENST00000361851	MT-ATP8-201	protein_coding	2278.81	0.00227881
ENST00000616315	NEAT1-205	lncRNA	2248.38	0.00224838
ENST00000363442	RN7SKP255-201	misc_RNA	2148.38	0.00214838
ENST00000363217	SNORA73B-201	snoRNA	2147.4	0.0021474
ENST00000361227	MT-ND3-201	protein_coding	2128.44	0.00212844
ENST00000613956	U2.20-201	snRNA	1927.5	0.0019275
ENST00000361453	MT-ND2-201	protein_coding	1899.47	0.00189947
ENST00000596333	KLK3-209	protein_coding	1778.63	0.00177863
ENST00000361681	MT-ND6-201	protein_coding	1765.83	0.00176583
ENST00000361390	MT-ND1-201	protein_coding	1750.79	0.00175079
ENST00000361739	MT-CO2-201	protein_coding	1698.46	0.00169846
ENST00000501122	NEAT1-202	lncRNA	1684.75	0.00168475
ENST00000365188	RN7SKP80-201	misc_RNA	1629.45	0.00162945
ENST00000595952	KLK3-207	protein_coding	1581.21	0.00158121
ENST00000597461	KLK2-212	protein_coding	1467.25	0.00146725
ENST00000361567	MT-ND5-201	protein_coding	1376.93	0.00137693
ENST00000616535	U2.2-201	snRNA	1303.45	0.00130345
